# Supplementary material for: Research on the effect of multiple credit ratings from the perspective of financial regulatory systems in Chinese bond market
Source: PLoS One. 2024 Nov 11;19(11):e0312533. doi: 10.1371/journal.pone.0312533 (PMC11554074; doi:10.1371/journal.pone.0312533)
Supplement: S1 Data — (XLSX) [file pone.0312533.s001.xlsx]

## Sheet: Sheet1
Code	The Notice	Dual ratings * Chengxin_Moody	Dual ratings * Lianhe_Fitch	Multiple ratings * Chengxin_Moody	Multiple ratings * Lianhe_Fitch	The date of ratings issued	Rating agencies	Ratings of corporate bonds	Rating scores	Rating upgrades	The scores of rating upgrades	the difference of rating upgrades	Ratings downgrades	The scores of rating downgrades	The difference of rating downgrades	Dual ratings	Multiple ratings	Chengxin_Moody	Lianhe_Fitch	Return on equity	Debt-to-equity ratio	Current ratio	Inventory turnover rate	Main business revenue growth rate	Corporate bond defaults
1280470.IB	0	0	0	0	0	2018-06-27	Dagong	AA	3	0	0	0	0	0	0	0	0	0	0	2.6539	63.8801	1.8788	0.1092	-24.3492	0
1680074.IB	1	0	1	0	0	2022-06-24	Lianhe_Fitch	AA	3	0	0	0	0	0	0	1	0	0	1	0.8534	34.8618	9.995	0.0487	-10.9028	0
1780250.IB	1	0	0	0	1	2022-06-15	Lianhe_Fitch	AA+	2	0	0	0	0	0	0	0	1	0	1	2.3069	45.23	2.8194	0.0379	12.8531	0
1680012.IB	1	0	0	1	0	2022-06-09	Chengxin_Moody	AAA	1	0	0	0	0	0	0	0	1	1	0	3.7696	53.246	1.4692	22.1235	45.5195	0
1480176.IB	0	0	0	0	0	2018-06-26	Pengyuan	AA+	2	0	0	0	0	0	0	0	0	0	0	1.7143	57.0541	9.9004	0.1345	7.63	0
124686.SH	0	0	0	0	0	2020-09-02	Shanghai Brilliance	AA+	2	0	0	0	0	0	0	0	0	0	0	0.2471	67.1402	3.2525	0.3825	-5.4631	0
111081.SZ	1	0	0	0	0	2022-06-20	Shanghai Brilliance	AAA	1	0	0	0	0	0	0	0	1	0	0	11.6148	58.4369	0.7458	13.4658	25.2899	0
124936.SH	0	0	0	0	0	2021-06-28	Pengyuan	AA	3	1	2	-1	0	0	0	0	0	0	0	2.114	54.6482	11.013	0.134	9.3162	0
1680290.IB	1	0	0	0	0	2022-06-28	Pengyuan	AA+	2	0	0	0	0	0	0	1	0	0	0	-0.3601	54.5135	3.1914	0.0659	-10.6694	0
1480244.IB	0	0	0	0	0	2020-06-24	Chengxin_Moody	AA	3	1	2	-1	0	0	0	0	0	1	0	1.0179	51.1751	4.4973	0.1043	-46.0298	0
152063.SH	1	0	0	1	0	2022-06-27	Chengxin_Moody	AA	3	0	0	0	0	0	0	0	1	1	0	1.0261	57.0479	2.102	0.0704	14.9651	0
1980019.IB	1	0	0	0	0	2022-06-29	Pengyuan	AAA	1	0	0	0	0	0	0	0	0	0	0	2.8461	65.1586	3.8675	1.1308	7.3334	0
139090.SH	1	0	0	0	0	2022-06-23	Dongfang Jincheng	AA	3	0	0	0	0	0	0	0	0	0	0	1.2446	56.5152	2.1597	0.0761	16.7783	0
122797.SH	1	1	0	0	0	2022-06-27	Chengxin_Moody	AAA	1	0	0	0	0	0	0	1	0	1	0	0.7743	59.2496	1.1497	3.3982	9.0069	0
1280227.IB	0	0	0	0	0	2018-06-22	Chengxin_Moody	AA	3	1	2	-1	0	0	0	0	0	1	0	1.3895	64.6914	0.9971	0.1225	1.9668	0
1980064.IB	1	1	0	0	0	2022-06-29	Chengxin_Moody	AAA	1	0	0	0	0	0	0	1	0	1	0	0.2064	64.3904	1.6943	0.1549	26.4434	0
1680146.IB	0	0	0	0	0	2019-06-24	Dongfang Jincheng	AA+	2	0	0	0	0	0	0	0	0	0	0	1.5525	0	0	0	0	0
2080005.IB	1	0	0	0	0	2022-05-23	Dongfang Jincheng	AA+	2	0	0	0	0	0	0	0	1	0	0	1.2327	56.101	4.4007	0.1058	0.6748	0
2180188.IB	1	0	0	0	0	2022-06-24	Dagong	AAA	1	0	0	0	0	0	0	0	1	0	0	1.6474	64.4952	2.8535	0.0637	-35.382	0
1680167.IB	1	0	0	0	1	2022-06-25	Lianhe_Fitch	AAA	1	0	0	0	0	0	0	0	1	0	1	1.377	67.0471	1.5151	0.1165	14.235	0
1680232.IB	1	0	0	0	0	2022-06-23	Lianhe_Fitch	AA	3	1	2	-1	0	0	0	0	0	0	1	1.6431	28.8861	3.7847	0.4463	40.9909	0
124238.SH	0	0	0	0	0	2018-04-12	Pengyuan	AA	3	0	0	0	0	0	0	0	0	0	0	1.9801	49.6488	5.2078	0.1013	-1.2401	0
q21042907.IB	0	0	0	0	0	2021-04-02	Dongfang Jincheng	AAA	1	0	0	0	0	0	0	0	0	0	0	1.467	77.121	2.53	0.1926	23.8155	0
1680246.IB	1	0	0	0	0	2022-05-17	Dongfang Jincheng	AAA	1	0	0	0	0	0	0	1	0	0	0	1.6208	38.5448	6.8915	0.0606	40.5383	0
1680080.IB	1	0	0	0	0	2022-06-22	Chengxin_Moody	AA+	2	1	1	-1	0	0	0	0	0	1	0	-1.2108	42.1672	1.0006	1.0968	74.4061	0
1680404.IB	1	0	0	0	0	2022-06-28	Dagong	AA	3	1	2	-1	0	0	0	1	0	0	0	1.3063	60.8849	1.749	0.2151	71.9704	0
2180081.IB	1	0	0	0	0	2022-06-28	Pengyuan	AA+	2	0	0	0	0	0	0	0	1	0	0	0.3098	45.6339	3.8421	0.132	125.858	0
122964.SH	0	0	0	0	0	2015-07-06	Shanghai Brilliance	AA	3	1	1	-2	0	0	0	0	0	0	0	20.2143	58.1853	1.8637	0.3984	-16.7876	0
2180103.IB	1	0	0	1	0	2022-06-24	Chengxin_Moody	AAA	1	0	0	0	0	0	0	0	1	1	0	6.8655	69.4351	1.3579	2.7374	11.3621	0
184116.SH	1	0	0	0	0	2022-06-29	Shanghai Brilliance	AA+	2	0	0	0	0	0	0	0	0	0	0	6.1044	48.2213	1.2805	25.0739	19.7545	0
2180390.IB	1	0	0	0	0	2022-05-09	Dongfang Jincheng	AAA	1	0	0	0	0	0	0	0	0	0	0	2.0516	15.6631	15.0347	0.0898	13.7107	0
0980127.IB	0	0	0	0	0	2017-06-27	Chengxin_Moody	AA+	2	0	0	0	0	0	0	0	0	1	0	0.2257	56.2966	1.1322	3.5633	2.1404	0
1680280.IB	1	0	1	0	0	2022-06-27	Lianhe_Fitch	AAA	1	0	0	0	0	0	0	1	0	0	1	1.6885	57.0161	5.1567	0.0491	25.5652	0
124211.SH	0	0	0	0	0	2019-06-25	Dagong	AAA	1	0	0	0	0	0	0	0	0	0	0	1.9479	61.8896	1.1759	9.1685	10.0394	0
1980135.IB	1	0	0	0	0	2022-06-27	Pengyuan	AA	3	0	0	0	0	0	0	0	0	0	0	1.2638	43.1212	3.2205	0.5301	83.6597	0
122881.SH	0	0	0	0	0	2018-06-29	Shanghai Brilliance	AA	3	1	2	-1	0	0	0	0	0	0	0	0.5121	48.5624	2.1544	0.0397	-9.5163	0
184564.SH	1	0	0	0	0	2022-06-27	Dongfang Jincheng	AAA	1	0	0	0	0	0	0	0	1	0	0	9.7392	61.7416	5.3356	0.139	2.2879	0
2080130.IB	1	0	0	0	1	2022-06-24	Lianhe_Fitch	AA+	2	0	0	0	0	0	0	0	1	0	1	1.3518	68.2851	2.7283	1.1089	44.85	0
127570.SH	1	0	0	0	1	2022-06-27	Lianhe_Fitch	AA+	2	1	1	-1	0	0	0	0	1	0	1	1.8764	51.2004	5.0309	0.0942	1.0202	0
2180503.IB	1	1	0	0	0	2022-06-27	Chengxin_Moody	AA	3	0	0	0	0	0	0	1	0	1	0	1.1837	51.7882	5.7356	0.0192	26.8277	0
127154.SH	0	0	0	0	0	2017-06-29	Shanghai Brilliance	AA	3	0	0	0	0	0	0	0	0	0	0	1.844	64.3487	1.8868	0.614	-19.9926	0
1780229.IB	1	0	1	0	0	2022-06-21	Lianhe_Fitch	AA	3	0	0	0	0	0	0	1	0	0	1	2.6485	51.0306	5.5872	0.0735	2.8692	0
122543.SH	0	0	0	0	0	2019-06-26	Pengyuan	AA+	2	0	0	0	0	0	0	0	0	0	0	2.4209	60.6618	3.8293	0.0391	35.2521	0
1980335.IB	1	0	0	1	0	2022-06-24	Chengxin_Moody	AAA	1	0	0	0	0	0	0	0	1	1	0	6.8655	69.4351	1.3579	2.7374	11.3621	0
1480497.IB	0	0	0	0	0	2021-06-24	Shanghai Brilliance	AA	3	0	0	0	0	0	0	0	0	0	0	1.9123	66.2366	3.2604	0.0934	-0.9951	0
1880157.IB	1	0	0	0	0	2022-06-24	Dagong	AAA	1	0	0	0	0	0	0	0	1	0	0	4.4507	65.4817	1.0107	13.7897	20.1391	0
088032.IB	0	0	0	0	0	2018-06-11	Shanghai Brilliance	AAA	1	0	0	0	0	0	0	0	0	0	0	0.9427	51.2247	1.8819	0.6876	18.2775	0
1580014.IB	0	0	0	0	0	2020-11-10	Chengxin_Moody	AA	3	0	0	0	0	0	0	0	0	1	0	0.7144	38.7964	4.474	0.0343	33.1991	0
122596.SH	0	0	0	0	0	2018-06-11	Pengyuan	AA	3	0	0	0	0	0	0	0	0	0	0	15.1798	58.3144	2.4208	0.2063	-9.0182	0
127068.SH	0	0	0	0	0	2021-06-30	Shanghai Brilliance	AA+	2	1	1	-1	0	0	0	0	0	0	0	1.1907	64.4947	4.0328	0.0955	26.6572	0
1280015.IB	0	0	0	0	0	2016-12-23	Dagong	AAA	1	0	0	0	0	0	0	0	0	0	0	1.3364	59.2958	2.1389	0.3545	6.9096	0
152768.SH	1	0	0	1	0	2022-06-27	Chengxin_Moody	AAA	1	0	0	0	0	0	0	0	1	1	0	0.4848	66.0172	1.999	0.2914	5.5156	0
152160.SH	1	0	0	0	0	2022-06-28	Dagong	AA+	2	0	0	0	0	0	0	0	1	0	0	1.1183	60.8498	2.0435	0.5555	4.9901	0
124723.SH	0	0	0	0	0	2020-06-18	Pengyuan	AA	3	1	2	-1	0	0	0	0	0	0	0	2.9379	55.1131	3.8582	0.143	34.1515	0
1580226.IB	0	0	0	0	0	2019-06-21	Dongfang Jincheng	AA	3	0	0	0	0	0	0	0	0	0	0	2.7175	35.1557	3.567	0.3306	-22.2191	0
2280270.IB	1	0	0	0	0	2022-05-26	Dongfang Jincheng	AA+	2	0	0	0	0	0	0	1	0	0	0	1.6478	48.0854	5.6917	0.0567	7.9466	0
1780194.IB	1	0	0	0	0	2022-06-28	Pengyuan	AA	3	0	0	0	0	0	0	0	1	0	0	1.7383	63.989	3.659	0.0894	63.6719	0
2280258.IB	1	0	0	0	0	2022-05-17	Pengyuan	AA+	2	0	0	0	0	0	0	0	0	0	0	1.9134	59.3534	3.0735	0.1366	89.2683	0
122550.SH	0	0	0	0	0	2016-06-29	Chengxin_Moody	AAA	1	0	0	0	0	0	0	0	0	1	0	5.6292	48.131	0.9642	2.3822	-2.4519	0
184023.SH	1	1	0	0	0	2022-06-27	Chengxin_Moody	AA+	2	0	0	0	0	0	0	1	0	1	0	3.2531	73.7491	3.492	0.1412	83.3178	0
2180242.IB	1	0	0	0	0	2022-06-15	Pengyuan	AA+	2	0	0	0	0	0	0	0	1	0	0	1.0161	59.2172	3.258	0.0961	17.4457	0
127418.SH	1	1	0	0	0	2022-06-27	Chengxin_Moody	AAA	1	0	0	0	0	0	0	1	0	1	0	0.9131	45.431	2.9822	0.1221	-4.0658	0
2180183.IB	1	0	0	0	0	2022-06-20	Pengyuan	AAA	1	0	0	0	0	0	0	0	0	0	0	1.6725	40.1114	4.3641	0.0689	-31.5212	0
1280281.IB	0	0	0	0	0	2018-06-27	Pengyuan	AA	3	0	0	0	0	0	0	0	0	0	0	0.8948	48.689	4.2217	0.1174	21.1139	0
1680348.IB	1	0	0	0	0	2022-05-23	Dongfang Jincheng	AA	3	0	0	0	0	0	0	0	0	0	0	2.0711	35.5493	5.9213	0.1225	9.3911	0
152254.SH	1	0	0	0	0	2022-06-27	Chengxin_Moody	AAA	1	0	0	0	0	0	0	0	0	1	0	-1.5487	69.8125	1.0992	4.9649	13.8918	0
1180042.IB	0	0	0	0	0	2017-06-21	Pengyuan	AA	3	0	0	0	0	0	0	0	0	0	0	1.6669	40.7562	14.4477	0.0511	23.2556	0
152627.SH	1	0	1	0	0	2022-06-27	Lianhe_Fitch	AAA	1	0	0	0	0	0	0	1	0	0	1	3.5792	48.6627	4.1404	0.049	12.2141	0
124931.SH	0	0	0	0	0	2019-06-20	Lianhe_Fitch	AA	3	1	2	-1	0	0	0	0	0	0	1	2.283	56.7397	1.1446	51.3723	-6.3648	0
152122.SH	1	1	0	0	0	2022-06-29	Chengxin_Moody	AAA	1	0	0	0	0	0	0	1	0	1	0	0.2064	64.3904	1.6943	0.1549	26.4434	0
2180017.IB	1	0	1	0	0	2022-06-16	Lianhe_Fitch	AAA	1	0	0	0	0	0	0	1	0	0	1	2.1874	51.1833	7.3429	0.0566	10.7493	0
139361.SH	1	1	0	0	0	2022-06-23	Chengxin_Moody	AA	3	0	0	0	0	0	0	1	0	1	0	0.7744	36.8806	21.0772	0.05	-6.9964	0
184249.SH	1	1	0	0	0	2022-06-20	Chengxin_Moody	AAA	1	0	0	0	0	0	0	1	0	1	0	1.7699	56.9483	6.6535	0.0829	-4.2425	0
1180021.IB	0	0	0	0	0	2015-08-28	Dagong	AA+	2	0	0	0	0	0	0	0	0	0	0	1.706	64.2537	3.8343	0.043	51.2357	0
124891.SH	0	0	0	0	0	2021-06-25	Lianhe_Fitch	AA	3	1	2	-1	0	0	0	0	0	0	1	1.7801	59.6278	3.1935	0.0889	-28.4741	0
152168.SH	1	1	0	0	0	2022-06-27	Chengxin_Moody	AAA	1	0	0	0	0	0	0	1	0	1	0	1.0079	34.1742	5.4781	0.2262	12.8718	0
2080067.IB	1	0	0	0	0	2022-07-28	Pengyuan	AAA	1	0	0	0	0	0	0	1	0	0	0	1.0885	47.0883	6.7199	0.0381	11.1465	0
078029.IB	0	0	0	0	0	2017-06-22	Chengxin_Moody	AAA	1	0	0	0	0	0	0	0	0	1	0	0.4431	57.7597	1.13	16.2302	12.0027	0
124680.SH	0	0	0	0	0	2017-06-26	Dagong	AA	3	0	0	0	0	0	0	0	0	0	0	0.5767	28.7245	4.1754	0.1248	0.9439	0
139001.SH	1	0	0	0	0	2022-06-19	Dongfang Jincheng	AA	3	0	0	0	0	0	0	1	0	0	0	1.9354	58.4852	2.4813	0.1058	-3.272	0
139228.SH	0	0	0	0	0	2019-06-28	Shanghai Brilliance	AA	3	0	0	0	0	0	0	0	0	0	0	1.3265	33.8417	5.5374	0.0657	708.89	0
139055.SH	1	0	0	0	0	2022-07-25	Pengyuan	AA	3	0	0	0	0	0	0	0	0	0	0	1.1273	37.5781	2.6177	0.0682	3.6886	0
1080175.IB	0	0	0	0	0	2017-06-27	Dagong	AA	3	1	2	-1	0	0	0	0	0	0	0	1.6191	65.7696	5.0897	0.0625	1.2705	0
127127.SH	0	0	0	0	0	2021-06-28	Dagong	AA	3	0	0	0	0	0	0	0	0	0	0	0.9896	63.1174	1.8359	0.0545	-15.8316	0
1680003.IB	1	0	0	0	1	2022-06-24	Lianhe_Fitch	AA	3	0	0	0	0	0	0	0	1	0	1	1.4817	64.8107	3.4441	0.0774	2.125	0
124383.SH	0	0	0	0	0	2016-06-27	Pengyuan	AA	3	0	0	0	0	0	0	0	0	0	0	9.8706	78.6588	1.2026	1.2749	52.4102	0
127219.SH	0	0	0	0	0	2021-06-25	Dagong	AA	3	1	2	-1	0	0	0	0	0	0	0	0.9372	45.4139	5.0614	0.1178	25.9974	0
152036.SH	1	0	0	0	0	2022-06-12	Dongfang Jincheng	AAA	1	0	0	0	0	0	0	1	0	0	0	0.4074	43.762	3.171	0.0502	9.2109	0
2080258.IB	1	1	0	0	0	2022-06-24	Chengxin_Moody	AAA	1	0	0	0	0	0	0	1	0	1	0	0.0413	69.2267	2.0618	0.3251	-7.62	0
127560.SH	0	0	0	0	0	2020-05-20	Shanghai Brilliance	AAA	1	0	0	0	0	0	0	0	0	0	0	0.9432	42.3075	3.9039	0.5284	52.6352	0
152388.SH	1	0	0	0	0	2022-06-17	Shanghai Brilliance	AAA	1	0	0	0	0	0	0	1	0	0	0	0.0183	58.2251	2.0572	0.2766	91.7554	0
127164.SH	0	0	0	0	0	2021-06-09	Dongfang Jincheng	AA+	2	0	0	0	1	3	1	0	0	0	0	3.2944	39.2862	11.4862	0.1271	75.576	0
122624.SH	0	0	0	0	0	2017-06-24	Pengyuan	AA+	2	0	0	0	0	0	0	0	0	0	0	1.8246	27.7984	3.982	0.3079	0.5879	0
1680217.IB	1	0	0	0	0	2022-06-08	Pengyuan	AA+	2	1	1	-1	0	0	0	0	0	0	0	2.3969	45.1229	9.1583	0.2356	2.6698	0
152207.SH	1	0	0	0	0	2022-06-30	Shanghai Brilliance	AA+	2	0	0	0	0	0	0	0	0	0	0	2.5613	56.3914	6.685	0.1656	2.552	0
1980067.IB	1	0	0	0	0	2022-06-23	Dongfang Jincheng	AA+	2	0	0	0	0	0	0	0	0	0	0	1.7784	58.2119	4.5178	0.1317	24.7804	0
139384.SH	1	1	0	0	0	2022-06-24	Chengxin_Moody	AA	3	0	0	0	0	0	0	1	0	1	0	1.3965	44.3542	5.0153	0.0432	8.4295	0
2180237.IB	1	0	0	0	0	2022-06-24	Dongfang Jincheng	AA+	2	0	0	0	0	0	0	0	1	0	0	1.367	25.914	11.0147	0.0855	-1.9928	0
124231.SH	0	0	0	0	0	2019-06-21	Pengyuan	AA+	2	0	0	0	0	0	0	0	0	0	0	1.6556	20.803	7.1091	0.1121	101.965	0
1180166.IB	0	0	0	0	0	2017-06-02	Dagong	AA+	2	1	1	-1	0	0	0	0	0	0	0	1.8897	60.0125	4.776	0.0719	17.6451	0
088028.IB	0	0	0	0	0	2018-06-26	Dagong	AAA	1	0	0	0	0	0	0	0	0	0	0	-0.0323	59.7578	2.9032	2.0349	7.9854	0
2180152.IB	1	0	0	0	0	2022-06-27	Dagong	AA	3	0	0	0	0	0	0	0	1	0	0	2.0014	50.9654	3.317	0.1252	8.8053	0
127486.SH	1	1	0	0	0	2022-06-27	Chengxin_Moody	AAA	1	0	0	0	0	0	0	1	0	1	0	1.3568	49.2021	7.7749	0.0546	4.6552	0
2180004.IB	1	0	0	0	0	2022-06-24	Dongfang Jincheng	AAA	1	0	0	0	0	0	0	0	1	0	0	0.7557	58.655	2.5364	0.3004	14.6013	0
098034.IB	0	0	0	0	0	2018-06-26	Chengxin_Moody	AAA	1	0	0	0	0	0	0	0	0	1	0	5.1374	66.2976	1.1377	6.8729	21.4009	0
139119.SH	1	0	0	0	0	2022-06-28	Pengyuan	AA	3	0	0	0	0	0	0	1	0	0	0	0.743	56.2894	7.4125	0.0635	15.484	0
2180487.IB	1	0	0	0	0	2022-06-28	Pengyuan	AAA	1	0	0	0	0	0	0	1	0	0	0	1.937	29.2545	7.4505	0.0235	13.6894	0
184257.SH	1	0	0	0	0	2022-06-21	Chengxin_Moody	AA+	2	0	0	0	0	0	0	0	0	1	0	1.0459	54.5187	4.4743	0.0508	-7.472	0
127529.SH	1	1	0	0	0	2022-06-27	Chengxin_Moody	AA	3	0	0	0	0	0	0	1	0	1	0	1.1837	51.7882	5.7356	0.0192	26.8277	0
1080149.IB	0	0	0	0	0	2015-06-26	Dagong	AAA	1	0	0	0	0	0	0	0	0	0	0	1.4817	64.8218	2.3311	0.3407	15.9532	0
127482.SH	1	0	0	0	1	2022-06-27	Lianhe_Fitch	AAA	1	0	0	0	0	0	0	0	1	0	1	1.8764	51.2004	5.0309	0.0942	1.0202	0
152642.SH	1	0	0	0	0	2022-06-28	Shanghai Brilliance	AAA	1	0	0	0	0	0	0	0	0	0	0	5.0735	33.2444	0.8885	2.0011	-3.0943	0
124875.SH	0	0	0	0	0	2018-06-24	Pengyuan	AA	3	0	0	0	0	0	0	0	0	0	0	0.0077	25.8082	3.4278	0.0518	-28.2368	0
2080368.IB	1	0	0	1	0	2022-06-20	Chengxin_Moody	AAA	1	0	0	0	0	0	0	0	1	1	0	3.4295	50.8862	0.6469	2.4004	81.9247	0
124505.SH	0	0	0	0	0	2020-06-28	Pengyuan	AA	3	1	2	-1	0	0	0	0	0	0	0	2.9689	52.5605	4.728	0.161	10.782	0
1280384.IB	0	0	0	0	0	2019-06-21	Lianhe_Fitch	AA+	2	1	1	-1	0	0	0	0	0	0	1	6.8239	60.2317	1.6024	0.1323	31.0685	0
2180260.IB	1	0	0	0	0	2022-06-13	Pengyuan	AA+	2	0	0	0	0	0	0	0	0	0	0	3.1858	71.8764	1.967	0.1479	18.2958	0
152478.SH	1	0	0	0	0	2022-06-28	Shanghai Brilliance	AA	3	0	0	0	0	0	0	0	0	0	0	0.4354	51.713	3.4909	0.4331	105.054	0
1280169.IB	0	0	0	0	0	2017-06-28	Shanghai Brilliance	AA	3	1	2	-1	0	0	0	0	0	0	0	0.6761	64.6991	2.7448	0.0341	-17.9411	0
122954.SH	0	0	0	0	0	2015-06-29	Shanghai Brilliance	AAA	1	0	0	0	0	0	0	0	0	0	0	1.0168	66.7943	2.8494	0.0518	-0.0532	0
1780060.IB	1	0	1	0	0	2022-06-24	Lianhe_Fitch	AAA	1	0	0	0	0	0	0	1	0	0	1	1.2562	77.2917	2.7054	0.2184	-43.5894	0
124201.SH	0	0	0	0	0	2019-06-26	Pengyuan	AA	3	0	0	0	0	0	0	0	0	0	0	1.3556	56.9175	2.8282	0.1753	-11.3745	0
127415.SH	1	1	0	0	0	2022-06-27	Chengxin_Moody	AAA	1	0	0	0	0	0	0	1	0	1	0	0.4829	58.9313	2.2515	0.8083	0.3885	0
1980113.IB	1	0	0	0	0	2022-07-05	Lianhe_Fitch	AAA	1	0	0	0	0	0	0	0	0	0	1	2.1908	65.3816	2.0287	0.0443	-6.1969	0
1480456.IB	0	0	0	0	0	2019-06-19	Dagong	AAA	1	0	0	0	0	0	0	0	0	0	0	3.2391	56.3536	0.2633	20.4354	3.381	0
1080020.IB	0	0	0	0	0	2016-06-13	Lianhe_Fitch	AA	3	1	1	-2	0	0	0	0	0	0	1	1.478	65.7785	4.4316	0.4837	38.7357	0
1680178.IB	1	0	0	0	0	2022-06-16	Pengyuan	AA	3	0	0	0	0	0	0	0	0	0	0	1.4094	63.0454	1.4787	0.0085	-73.1026	0
122821.SH	0	0	0	0	0	2017-12-19	Pengyuan	AA	3	0	0	0	0	0	0	0	0	0	0	0.5175	57.0115	3.5334	0.4796	26.6499	0
2080404.IB	1	0	0	1	0	2022-06-22	Chengxin_Moody	AAA	1	0	0	0	0	0	0	0	1	1	0	1.0013	48.5832	1.1224	0.1871	-21.2763	0
127796.SH	1	0	0	0	0	2022-06-28	Shanghai Brilliance	AA	3	0	0	0	0	0	0	0	0	0	0	0.8978	63.8856	1.6568	0.4148	-41.7552	0
1580143.IB	0	0	0	0	0	2021-06-28	Chengxin_Moody	AA	3	0	0	0	0	0	0	0	0	1	0	2.039	58.8055	1.8267	0.0978	10.1155	0
1780146.IB	1	0	0	0	0	2022-06-17	Pengyuan	AA	3	0	0	0	0	0	0	0	0	0	0	1.847	52.005	3.4279	0.1894	3.0094	0
127524.SH	1	0	0	0	0	2022-06-28	Shanghai Brilliance	AA+	2	0	0	0	0	0	0	1	0	0	0	0.219	66.7712	3.7474	0.0925	17.3709	0
2080323.IB	1	0	1	0	0	2022-06-06	Lianhe_Fitch	AAA	1	0	0	0	0	0	0	1	0	0	1	0.8447	67.5308	1.3537	0.1742	-32.5236	0
152035.SH	1	0	0	0	0	2022-06-27	Dagong	AAA	1	0	0	0	0	0	0	0	0	0	0	0.2122	45.3798	2.1407	0.2253	53.3467	0
127307.SH	0	0	0	0	0	2019-06-26	Chengxin_Moody	AA+	2	0	0	0	0	0	0	0	0	1	0	14.988	25.2652	5.139	0.7371	-32.237	0
1280359.IB	0	0	0	0	0	2019-07-24	Dagong	AA+	2	1	2	0	1	3	1	0	0	0	0	0.3608	74.7896	0.7987	7.1057	2.3476	0
124957.SH	0	0	0	0	0	2021-06-24	Shanghai Brilliance	AA	3	0	0	0	0	0	0	0	0	0	0	1.9123	66.2366	3.2604	0.0934	-0.9951	0
127845.SH	1	1	0	0	0	2022-06-27	Chengxin_Moody	AAA	1	0	0	0	0	0	0	1	0	1	0	1.4806	69.286	5.0134	0.2179	20.0137	0
0980124.IB	0	0	0	0	0	2014-06-16	Shanghai Brilliance	AA+	2	0	0	0	0	0	0	0	0	0	0	1.5694	51.8871	1.3129	0.5908	-10.2326	0
1680142.IB	1	0	0	0	0	2022-06-19	Dongfang Jincheng	AA	3	0	0	0	0	0	0	0	0	0	0	1.9426	53.652	3.885	0.0681	-4.3529	0
1380258.IB	0	0	0	0	0	2017-06-02	Pengyuan	AA+	2	0	0	0	0	0	0	0	0	0	0	1.8951	39.16	5.4298	0.088	-2.7263	0
127190.SH	0	0	0	0	0	2021-06-15	Lianhe_Fitch	AA	3	0	0	0	0	0	0	0	0	0	1	1.6029	54.3732	5.8197	0.091	-24.0924	0
127228.SH	0	0	0	0	0	2021-06-09	Dongfang Jincheng	AA	3	1	2	-1	0	0	0	0	0	0	0	1.0701	58.5221	2.4333	0.0652	4.6109	0
124174.SH	0	0	0	0	0	2019-06-28	Pengyuan	AA+	2	0	0	0	0	0	0	0	0	0	0	0.7895	56.8924	2.4096	0.5321	-1.8754	0
1280448.IB	0	0	0	0	0	2019-06-19	Shanghai Brilliance	AA	3	1	2	-1	0	0	0	0	0	0	0	1.8059	60.8647	2.9654	0.0919	-15.2062	0
2280049.IB	1	0	0	0	0	2022-06-29	Dagong	AAA	1	0	0	0	0	0	0	1	0	0	0	3.0365	58.7901	2.2924	0.0899	1.4027	0
1780117.IB	1	0	0	0	0	2022-06-23	Pengyuan	AA+	2	1	1	-1	0	0	0	0	0	0	0	1.0936	41.6103	5.7438	0.0484	-1.6299	0
124434.SH	0	0	0	0	0	2020-06-24	Pengyuan	AA	3	0	0	0	0	0	0	0	0	0	0	4.0208	51.2103	6.1537	0.021	8.4037	0
139353.SH	1	0	0	0	0	2022-06-27	Pengyuan	AA	3	1	2	-1	0	0	0	0	0	0	0	1.1446	33.8945	19.1046	0.0258	1.0764	0
1680123.IB	1	0	0	0	1	2022-06-24	Lianhe_Fitch	AAA	1	0	0	0	0	0	0	0	1	0	1	2.7109	57.9916	3.0208	0.5146	30.3389	0
1980184.IB	1	0	0	1	0	2022-06-28	Chengxin_Moody	AA+	2	0	0	0	0	0	0	0	1	1	0	0.2797	68.1264	3.7417	0.0492	3.6021	0
2180070.IB	1	0	0	0	1	2022-06-24	Lianhe_Fitch	AA+	2	0	0	0	0	0	0	0	1	0	1	0.3804	69.2976	2.1725	0.0532	-13.5531	0
184167.SH	1	0	0	0	0	2022-06-29	Shanghai Brilliance	AAA	1	0	0	0	0	0	0	0	1	0	0	0.5983	68.0945	1.3892	0.5637	15.188	0
1480261.IB	0	0	0	0	0	2017-04-20	Pengyuan	AA	3	0	0	0	0	0	0	0	0	0	0	1.0819	26.9415	7.3123	0.0354	-26.9343	0
139221.SH	0	0	0	0	0	2021-06-16	Dongfang Jincheng	AA	3	0	0	0	0	0	0	0	0	0	0	0.5039	53.1367	2.9601	0.1814	-15.0253	0
139282.SH	1	0	0	1	0	2022-06-29	Chengxin_Moody	AA+	2	0	0	0	0	0	0	0	1	1	0	1.0767	51.028	3.1045	0.2614	49.1757	0
2280220.IB	1	1	0	0	0	2022-06-27	Chengxin_Moody	AA+	2	0	0	0	0	0	0	1	0	1	0	3.2531	73.7491	3.492	0.1412	83.3178	0
1680333.IB	1	0	0	0	1	2022-07-26	Lianhe_Fitch	AA	3	0	0	0	0	0	0	0	1	0	1	0.5087	66.6335	2.0125	0.0494	2.5462	0
2080312.IB	1	0	0	0	1	2022-06-02	Lianhe_Fitch	AAA	1	0	0	0	0	0	0	0	1	0	1	17.74	54.9183	1.3751	5.9812	37.4007	0
098017.IB	0	0	0	0	0	2016-02-06	Dagong	AA	3	1	1	-2	0	0	0	0	0	0	0	1.3484	35.7575	2.8426	1.0169	-5.5768	0
127273.SH	1	0	0	0	0	2022-06-24	Dongfang Jincheng	AA+	2	0	0	0	0	0	0	0	0	0	0	-0.5487	32.8015	4.4022	0.2232	-4.4386	0
1380108.IB	0	0	0	0	0	2019-06-13	Lianhe_Fitch	AA	3	1	2	-1	0	0	0	0	0	0	1	2.8021	61.6195	3.144	0.1928	152.893	0
184171.SH	1	0	0	0	0	2022-06-24	Dongfang Jincheng	AAA	1	0	0	0	0	0	0	0	0	0	0	1.2369	47.9712	8.4261	0.1264	3.1755	0
1480535.IB	0	0	0	0	0	2017-06-27	Chengxin_Moody	AA	3	0	0	0	0	0	0	0	0	1	0	0.9939	55.409	5.4975	0.0247	-2.02	0
124243.SH	0	0	0	0	0	2019-06-18	Lianhe_Fitch	AA	3	0	0	0	0	0	0	0	0	0	1	-0.5309	70.5441	1.829	0.407	4.4156	0
0980125.IB	0	0	0	0	0	2014-07-28	Dagong	AAA	1	0	0	0	0	0	0	0	0	0	0	1.9989	67.1832	0.985	7.637	55.4459	0
1380231.IB	0	0	0	0	0	2018-06-27	Dagong	AA	3	1	2	-1	0	0	0	0	0	0	0	1.2232	55.7059	4.9985	0.1146	13.7775	0
122623.SH	0	0	0	0	0	2018-05-30	Pengyuan	AA+	2	0	0	0	0	0	0	0	0	0	0	1.9066	23.2914	12.7815	0.1051	-6.9786	0
1280351.IB	1	0	0	0	0	2022-05-25	Pengyuan	AA+	2	0	0	0	1	6	4	1	0	0	0	3.012	63.5325	1.0782	3.8591	4.9689	0
1480313.IB	0	0	0	0	0	2020-06-28	Pengyuan	AA	3	1	2	-1	0	0	0	0	0	0	0	0.9217	52.3529	4.1328	0.2363	-4.3039	0
1880219.IB	1	0	0	0	0	2022-06-22	Pengyuan	AA	3	0	0	0	0	0	0	0	1	0	0	0.68	60.5435	3.0049	0.1139	107.565	0
2280373.IB	1	0	0	0	0	2022-07-26	Dongfang Jincheng	AAA	1	0	0	0	0	0	0	0	1	0	0	0.7412	68.9678	2.0366	0.3137	43.8854	0
2180125.IB	1	0	0	0	1	2022-05-30	Lianhe_Fitch	AA+	2	0	0	0	0	0	0	0	1	0	1	2.6663	55.6619	8.7715	0.0779	-2.2807	0
184418.SH	1	0	0	0	1	2022-05-19	Lianhe_Fitch	AA+	2	0	0	0	0	0	0	0	1	0	1	1.1031	60.6712	2.6348	0.0907	51.8299	0
124195.SH	0	0	0	0	0	2019-06-03	Lianhe_Fitch	AAA	1	0	0	0	0	0	0	0	0	0	1	0.7485	59.343	2.2945	0.1424	13.8284	0
124365.SH	0	0	0	0	0	2019-06-19	Shanghai Brilliance	AA	3	0	0	0	0	0	0	0	0	0	0	1.9846	54.3475	1.2066	1.0223	0.004	0
1680395.IB	1	0	0	0	1	2022-06-24	Lianhe_Fitch	AA	3	0	0	0	0	0	0	0	1	0	1	0.6088	48.0614	2.6366	0.0211	-10.0863	0
2280118.IB	1	0	0	1	0	2022-06-28	Chengxin_Moody	AA+	2	0	0	0	0	0	0	0	1	1	0	1.6066	61.6572	1.9846	0.13	-18.8818	0
1480234.IB	0	0	0	0	0	2021-06-27	Pengyuan	AA	3	0	0	0	0	0	0	0	0	0	0	2.231	60.4942	1.3236	0.2432	39.4098	0
127400.SH	1	0	1	0	0	2022-06-27	Lianhe_Fitch	AAA	1	0	0	0	0	0	0	1	0	0	1	13.6245	64.0405	0.994	6.3171	41.9096	0
152901.SH	1	0	0	0	0	2022-06-28	Pengyuan	AA	3	0	0	0	0	0	0	0	0	0	0	3.6345	61.7032	4.6783	0.1106	15.1887	0
139366.SH	1	0	0	0	0	2022-06-29	Pengyuan	AA+	2	1	1	-1	0	0	0	0	0	0	0	1.833	65.2742	4.0324	0.1136	41.3735	0
122568.SH	0	0	0	0	0	2019-06-24	Pengyuan	AA+	2	0	0	0	0	0	0	0	0	0	0	1.1627	58.2569	9.8807	0.0407	-28.8243	0
2280121.IB	1	0	0	0	0	2022-06-28	Pengyuan	AAA	1	0	0	0	0	0	0	0	1	0	0	2.4853	64.0514	2.7577	0.2391	18.2727	0
139464.SH	1	0	1	0	0	2022-06-06	Lianhe_Fitch	AAA	1	0	0	0	0	0	0	1	0	0	1	0.8447	67.5308	1.3537	0.1742	-32.5236	0
1680040.IB	1	0	0	0	0	2022-06-19	Dongfang Jincheng	AA+	2	0	0	0	0	0	0	0	0	0	0	1.0191	45.6149	6.1172	0.0932	-9.8686	0
139013.SH	1	0	0	0	0	2022-06-15	Pengyuan	AA+	2	0	0	0	0	0	0	0	0	0	0	1.6247	34.8153	10.3462	0.0988	19.5205	0
184395.SH	1	1	0	0	0	2022-06-29	Chengxin_Moody	AA+	2	0	0	0	0	0	0	1	0	1	0	0.7923	52.4087	2.3135	0.1506	3.2688	0
2080336.IB	1	0	0	0	0	2022-06-01	Dongfang Jincheng	AAA	1	0	0	0	0	0	0	1	0	0	0	3.3004	57.6612	3.0087	0.1332	-10.9338	0
184446.SH	1	0	0	0	0	2022-05-31	Pengyuan	AA+	2	0	0	0	0	0	0	0	1	0	0	2.0796	57.6434	1.6141	1.6733	63.4741	0
2180233.IB	1	0	0	0	0	2022-06-28	Pengyuan	AA+	2	0	0	0	0	0	0	0	0	0	0	0.4878	37.6143	5.0405	0.0502	-22.7497	0
152486.SH	1	0	0	0	0	2022-06-24	Dongfang Jincheng	AA	3	0	0	0	0	0	0	0	0	0	0	1.4997	57.84	3.9365	0.3969	32.9563	0
2280385.IB	1	0	0	0	1	2022-06-13	Lianhe_Fitch	AAA	1	0	0	0	0	0	0	0	1	0	1	3.5755	64.4342	2.8959	0.1297	1.7872	0
124972.SH	0	0	0	0	0	2021-06-21	Dongfang Jincheng	AA	3	1	2	-1	0	0	0	0	0	0	0	0.994	69.4466	2.7317	0.0703	57.0005	0
127222.SH	0	0	0	0	0	2021-06-29	Shanghai Brilliance	AA	3	0	0	0	0	0	0	0	0	0	0	1.6233	56.6751	2.8947	0.0923	-15.2596	0
152833.SH	1	1	0	0	0	2022-06-28	Chengxin_Moody	AA+	2	0	0	0	0	0	0	1	0	1	0	1.8641	73.3788	8.9908	0.0352	-10.1012	0
1280485.IB	0	0	0	0	0	2017-07-11	Pengyuan	AA	3	0	0	0	0	0	0	0	0	0	0	0.4042	46.7353	4.5861	0.0141	-80.9353	0
2080351.IB	1	0	0	0	0	2022-06-28	Shanghai Brilliance	AAA	1	0	0	0	0	0	0	0	0	0	0	5.0735	33.2444	0.8885	2.0011	-3.0943	0
127147.SH	0	0	0	0	0	2021-06-22	Chengxin_Moody	AA	3	0	0	0	0	0	0	0	0	1	0	1.1143	59.6196	2.4208	0.061	24.7374	0
078055.IB	0	0	0	0	0	2017-06-27	Chengxin_Moody	AAA	1	0	0	0	0	0	0	0	0	1	0	0.9939	55.409	5.4975	0.0247	-2.02	0
127443.SH	1	0	0	0	0	2022-06-27	Dagong	AAA	1	0	0	0	0	0	0	0	0	0	0	0.8236	56.3815	4.1126	0.0487	27.2246	0
1680046.IB	1	1	0	0	0	2022-06-28	Chengxin_Moody	AA	3	0	0	0	0	0	0	1	0	1	0	1.7026	50.6811	2.9774	0.2496	15.9078	0
1480436.IB	1	0	0	0	0	2022-06-28	Dagong	AAA	1	0	0	0	0	0	0	0	1	0	0	-3.0418	56.2009	0.9787	3.8362	27.397	0
139093.SH	0	0	0	0	0	2020-06-12	Pengyuan	AA+	2	0	0	0	0	0	0	0	0	0	0	2.224	35.4477	1.9233	0.3651	-0.7653	0
127198.SH	0	0	0	0	0	2021-06-28	Dagong	AA	3	1	2	-1	0	0	0	0	0	0	0	1.3384	49.1014	5.2537	0.0702	15.233	0
2280116.IB	1	0	0	0	0	2022-06-23	Pengyuan	AAA	1	0	0	0	0	0	0	0	0	0	0	1.4903	16.3206	7.3927	0.0842	10.7203	0
1724011.IB	1	0	0	0	0	2022-06-27	Lianhe_Fitch	AA	3	1	2	-1	0	0	0	0	0	0	1	1.3046	65.4266	2.4506	0.0719	14.813	0
1280195.IB	0	0	0	0	0	2018-07-03	Pengyuan	AA	3	0	0	0	0	0	0	0	0	0	0	0.8959	5.6888	15.699	0.0023	-90.4878	0
1480433.IB	0	0	0	0	0	2018-06-26	Dagong	AA	3	0	0	0	0	0	0	0	0	0	0	1.81	22.9546	13.15	0.1241	6.4792	0
124093.SH	0	0	0	0	0	2018-06-28	Pengyuan	AA	3	0	0	0	0	0	0	0	0	0	0	0.2156	65.8857	1.0002	0.0579	-23.3185	0
152447.SH	1	0	0	0	0	2022-06-14	Shanghai Brilliance	AAA	1	0	0	0	0	0	0	0	0	0	0	1.4897	42.3091	2.1236	0.0817	-19.4208	0
2080078.IB	1	0	0	0	0	2022-06-15	Pengyuan	AAA	1	0	0	0	0	0	0	1	0	0	0	4.0354	55.5377	5.4592	0.0749	19.4003	0
1680474.IB	1	0	0	0	0	2022-06-28	Pengyuan	AAA	1	0	0	0	0	0	0	1	0	0	0	1.7699	56.9483	6.6535	0.0829	-4.2425	0
152567.SH	1	0	0	0	0	2022-06-27	Pengyuan	AAA	1	0	0	0	0	0	0	0	1	0	0	8.9465	66.3384	1.8021	3.5127	73.4095	0
1280293.IB	0	0	0	0	0	2019-06-28	Shanghai Brilliance	AA+	2	1	1	-1	0	0	0	0	0	0	0	0.336	59.4384	3.1585	0.0616	11.4084	0
184186.SH	1	0	0	0	1	2022-06-22	Lianhe_Fitch	AAA	1	0	0	0	0	0	0	0	1	0	1	0.7799	59.0516	1.9209	0.1212	9.2886	0
152982.SH	1	0	0	0	0	2022-06-27	Shanghai Brilliance	AAA	1	0	0	0	0	0	0	0	0	0	0	2.2136	59.8553	2.9455	4.4642	56.1434	0
1080088.IB	0	0	0	0	0	2018-06-25	Lianhe_Fitch	AA+	2	1	2	0	1	3	1	0	0	0	1	1.8582	56.6878	1.161	0.2918	18.7043	0
122760.SH	0	0	0	0	0	2019-06-26	Chengxin_Moody	AA+	2	0	0	0	0	0	0	0	0	1	0	7.4415	0	0	0	0	0
1780132.IB	1	0	0	0	0	2022-06-29	Shanghai Brilliance	AAA	1	0	0	0	0	0	0	0	1	0	0	0.9949	62.7013	2.2001	0.1425	11.7105	0
122720.SH	0	0	0	0	0	2017-06-22	Chengxin_Moody	AA	3	1	1	-2	0	0	0	0	0	1	0	1.5483	67.5372	3.4544	0.109	-17.2555	0
139423.SH	1	0	0	0	0	2022-06-06	Lianhe_Fitch	AAA	1	0	0	0	0	0	0	0	0	0	1	0.8447	67.5308	1.3537	0.1742	-32.5236	0
127110.SH	0	0	0	0	0	2021-06-28	Lianhe_Fitch	AA	3	0	0	0	0	0	0	0	0	0	1	2.6725	75.9359	2	0.0171	41.7091	0
120527.SH	0	0	0	0	0	2020-08-27	Lianhe_Fitch	AAA	1	0	0	0	0	0	0	0	0	0	1	0.5687	67.0835	1.3414	0.5843	8.9441	0
124266.SH	0	0	0	0	0	2017-06-26	Pengyuan	AA+	2	0	0	0	0	0	0	0	0	0	0	0.2459	48.0687	12.1675	0.0157	1.8722	0
1780208.IB	1	0	0	0	0	2022-05-23	Dongfang Jincheng	AAA	1	0	0	0	0	0	0	0	0	0	0	2.5858	56.6359	4.1942	0.0461	21.934	0
1480190.IB	0	0	0	0	0	2017-12-28	Shanghai Brilliance	AA	3	0	0	0	0	0	0	0	0	0	0	2.8868	48.4843	4.3371	0.213	9.7446	0
184284.SH	1	0	1	0	0	2022-06-21	Lianhe_Fitch	AA+	2	0	0	0	0	0	0	1	0	0	1	1.5952	58.8529	2.7728	0.1566	21.2876	0
1580017.IB	0	0	0	0	0	2019-06-21	Lianhe_Fitch	AA	3	0	0	0	0	0	0	0	0	0	1	0.7274	59.734	7.1387	0.069	8.8771	0
2180020.IB	1	0	0	0	0	2022-05-31	Pengyuan	AA+	2	0	0	0	0	0	0	1	0	0	0	0.834	34.8498	7.9063	0.0498	-23.5234	0
124513.SH	0	0	0	0	0	2017-06-18	Pengyuan	AA	3	0	0	0	0	0	0	0	0	0	0	3.0959	47.996	6.8415	0.058	138.228	0
122857.SH	0	0	0	0	0	2016-08-24	Pengyuan	AA	3	1	2	-1	0	0	0	0	0	0	0	2.4521	60.4909	3.4775	0.0777	10.6773	0
1780122.IB	0	0	0	0	0	2021-06-28	Lianhe_Fitch	AA+	2	0	0	0	0	0	0	0	0	0	1	0.7553	65.4005	3.4939	0.0469	20.6605	0
184453.SH	1	0	0	0	0	2022-06-17	Shanghai Brilliance	AAA	1	0	0	0	0	0	0	0	1	0	0	1.3116	56.7484	3.2505	0.1034	111.446	0
124519.SH	0	0	0	0	0	2020-06-22	Shanghai Brilliance	AA	3	0	0	0	0	0	0	0	0	0	0	1.5327	67.679	2.8665	0.0911	3.1793	0
139280.SH	1	0	0	0	0	2022-06-28	Dagong	AA	3	0	0	0	0	0	0	0	1	0	0	1.2622	55.196	3.2805	0.0539	17.1257	0
2180444.IB	1	0	0	0	0	2022-07-26	Pengyuan	AA+	2	0	0	0	0	0	0	0	0	0	0	1.8902	50.9649	4.8908	0.1024	-3.2074	0
111103.SZ	1	0	0	1	0	2022-06-29	Chengxin_Moody	AAA	1	0	0	0	0	0	0	0	1	1	0	-4.0085	62.5741	0.6657	18.5738	34.8233	0
1280307.IB	0	0	0	0	0	2019-06-28	Shanghai Brilliance	AA	3	1	2	-1	0	0	0	0	0	0	0	-0.0193	67.2777	5.0873	0.0382	10.6534	0
1480465.IB	0	0	0	0	0	2021-06-29	Shanghai Brilliance	AA	3	1	2	-1	0	0	0	0	0	0	0	2.2639	70.0651	2.8673	0.1365	-49.7865	0
111094.SZ	1	0	0	1	0	2022-06-22	Chengxin_Moody	AAA	1	0	0	0	0	0	0	0	1	1	0	1.0013	48.5832	1.1224	0.1871	-21.2763	0
139430.SH	1	0	0	1	0	2022-06-28	Chengxin_Moody	AAA	1	0	0	0	0	0	0	0	1	1	0	3.2097	69.3631	1.0968	1.8768	57.0194	0
122998.SH	0	0	0	0	0	2014-05-23	Lianhe_Fitch	AAA	1	0	0	0	0	0	0	0	0	0	1	0	78.6481	0.7403	21.6826	-28.8044	0
152394.SH	1	0	0	0	0	2022-06-28	Pengyuan	AAA	1	0	0	0	0	0	0	0	0	0	0	0.9824	36.7114	4.0828	0.0429	-21.8188	0
1780376.IB	1	0	1	0	0	2022-06-23	Lianhe_Fitch	AA	3	0	0	0	0	0	0	1	0	0	1	4.549	44.2467	1.5461	0.0088	-5.9062	0
152377.SH	1	0	0	0	0	2022-06-28	Pengyuan	AA+	2	0	0	0	0	0	0	0	1	0	0	1.3351	55.3344	3.9375	0.1177	11.2956	0
152117.SH	1	0	0	0	0	2022-06-28	Dagong	AA+	2	0	0	0	0	0	0	0	1	0	0	1.1183	60.8498	2.0435	0.5555	4.9901	0
1880002.IB	1	0	0	1	0	2022-06-09	Chengxin_Moody	AA+	2	1	1	-1	0	0	0	0	1	1	0	2.1171	44.3065	10.1181	0.1034	0.5623	0
1580128.IB	0	0	0	0	0	2021-06-29	Lianhe_Fitch	AA	3	0	0	0	0	0	0	0	0	0	1	1.2	54.4864	5.3735	0.4242	19.7896	0
122577.SH	0	0	0	0	0	2019-06-28	Shanghai Brilliance	AA	3	1	2	-1	0	0	0	0	0	0	0	2.0781	62.2194	2.4858	0.2688	8.4424	0
1480223.IB	0	0	0	0	0	2020-06-23	Pengyuan	AA	3	0	0	0	0	0	0	0	0	0	0	2.0984	53.698	2.8019	1.3917	139.37	0
127548.SH	1	0	0	0	0	2022-06-28	Pengyuan	AA	3	0	0	0	0	0	0	0	1	0	0	1.7383	63.989	3.659	0.0894	63.6719	0
139149.SH	1	0	0	0	0	2022-06-27	Pengyuan	AA	3	0	0	0	1	4	1	1	0	0	0	4.5312	69.7312	2.5192	0.0598	-12.8164	0
122564.SH	0	0	0	0	0	2020-07-17	Lianhe_Fitch	AA	3	0	0	0	0	0	0	0	0	0	1	1.7592	62.9003	1.5121	0.7521	-0.6738	0
2280386.IB	1	0	0	0	1	2022-06-13	Lianhe_Fitch	AAA	1	0	0	0	0	0	0	0	1	0	1	3.5755	64.4342	2.8959	0.1297	1.7872	0
124928.SH	0	0	0	0	0	2021-06-28	Lianhe_Fitch	AA	3	0	0	0	0	0	0	0	0	0	1	1.3159	64.2415	2.8238	0.2137	1.622	0
2180489.IB	1	0	0	0	0	2022-06-21	Pengyuan	AA+	2	0	0	0	0	0	0	0	0	0	0	2.2346	48.7111	5.054	0.0889	2.8885	0
124570.SH	0	0	0	0	0	2020-06-28	Dagong	AAA	1	0	0	0	0	0	0	0	0	0	0	10.8869	79.1468	1.8311	0.1881	-7.3898	0
184114.SH	1	0	0	0	1	2022-06-27	Lianhe_Fitch	AA+	2	0	0	0	0	0	0	0	1	0	1	2.279	59.4744	4.5439	0.1196	23.4851	0
1880327.IB	1	0	0	0	0	2022-06-28	Pengyuan	AAA	1	0	0	0	0	0	0	0	0	0	0	1.6757	19.9806	17.4595	0.039	-3.4733	0
1380208.IB	0	0	0	0	0	2019-06-28	Pengyuan	AA+	2	0	0	0	0	0	0	0	0	0	0	1.6696	65.5819	4.2475	0.0603	60.4956	0
127112.SH	0	0	0	0	0	2020-06-28	Pengyuan	AA	3	0	0	0	0	0	0	0	0	0	0	2.0042	40.104	6.7471	0.0682	-9.2885	0
1280429.IB	0	0	0	0	0	2015-11-26	Shanghai Brilliance	AA-	4	0	0	0	0	0	0	0	0	0	0	0.9926	84.2024	0.6415	13.2995	6.6595	0
2280402.IB	1	1	0	0	0	2022-08-10	Chengxin_Moody	AAA	1	0	0	0	0	0	0	1	0	1	0	8.6101	90.4569	0.3108	1.7414	53.2229	0
152009.SH	1	0	0	0	0	2022-06-13	Pengyuan	AAA	1	0	0	0	0	0	0	0	0	0	0	1.9625	53.6174	2.6729	0.12	8.1436	0
1680231.IB	1	0	0	0	1	2022-06-10	Lianhe_Fitch	AAA	1	0	0	0	0	0	0	0	1	0	1	0.4738	63.8021	3.4899	0.0588	30.422	0
124980.SH	0	0	0	0	0	2017-06-01	Dagong	AA	3	0	0	0	0	0	0	0	0	0	0	0.4921	37.1032	2.4782	0.0882	-15.7703	0
2180269.IB	1	1	0	0	0	2022-06-27	Chengxin_Moody	AA+	2	0	0	0	0	0	0	1	0	1	0	2.2941	60.8637	1.7931	0.6226	130.729	0
111073.SZ	1	1	0	0	0	2022-06-06	Chengxin_Moody	AAA	1	0	0	0	0	0	0	1	0	1	0	5.5358	60.6926	1.5419	2.8081	12.8608	0
184134.SH	1	0	0	0	0	2022-06-22	Pengyuan	AAA	1	0	0	0	0	0	0	1	0	0	0	1.9561	44.2509	6.6064	0.0889	-6.2323	0
184436.SH	1	0	0	0	0	2022-05-20	Shanghai Far East	AAA	1	0	0	0	0	0	0	0	0	0	0	2.0182	59.5897	4.2272	0.1264	-3.0359	0
2180509.IB	1	0	0	0	0	2022-06-29	Shanghai Brilliance	AA+	2	0	0	0	0	0	0	1	0	0	0	1.3063	60.8849	1.749	0.2151	71.9704	0
123026.SH	0	0	0	0	0	2020-06-29	Chengxin_Moody	AAA	1	0	0	0	0	0	0	0	0	1	0	1.743	73.4777	0.5306	9.7606	2.1995	0
2280320.IB	1	0	0	0	0	2022-06-14	Pengyuan	AA+	2	0	0	0	0	0	0	1	0	0	0	1.15	53.6558	4.0228	0.1065	40.2203	0
2080152.IB	1	0	0	1	0	2022-06-20	Chengxin_Moody	AAA	1	0	0	0	0	0	0	0	1	1	0	5.9038	67.8885	0.9326	13.246	16.274	0
1980322.IB	1	1	0	0	0	2022-05-30	Chengxin_Moody	AA	3	0	0	0	0	0	0	1	0	1	0	1.6997	64.5904	2.176	0.2089	1.5515	0
124193.SH	0	0	0	0	0	2018-06-26	Dagong	AA	3	0	0	0	0	0	0	0	0	0	0	1.81	22.9546	13.15	0.1241	6.4792	0
1280340.IB	0	0	0	0	0	2018-06-28	Dagong	AA	3	0	0	0	0	0	0	0	0	0	0	1.2608	25.6156	5.469	0.0691	10.1019	0
1380339.IB	1	0	0	0	0	2022-06-29	Dagong	AAA	1	0	0	0	0	0	0	0	1	0	0	3.2097	69.3631	1.0968	1.8768	57.0194	0
111111.SZ	1	0	0	0	0	2022-05-27	Chengxin_Moody	AA	3	0	0	0	0	0	0	0	0	1	0	2.0614	59.5092	1.9899	1.1852	29.3104	0
1780348.IB	1	1	0	0	0	2022-06-07	Chengxin_Moody	AA	3	0	0	0	0	0	0	1	0	1	0	0.7544	44.7736	3.5894	0.1173	-27.9507	0
1580121.IB	0	0	0	0	0	2021-06-28	Chengxin_Moody	AA	3	1	2	-1	0	0	0	0	0	1	0	-0.7385	28.8239	8.6155	0.1912	-57.5493	0
122774.SH	0	0	0	0	0	2021-06-23	Lianhe_Fitch	AAA	1	0	0	0	0	0	0	0	0	0	1	0.2638	65.2367	1.6637	0.4147	49.7567	0
1780293.IB	1	0	0	0	0	2022-06-10	Dongfang Jincheng	AA+	2	1	1	-1	0	0	0	0	0	0	0	1.6932	58.7865	5.0439	0.0918	-0.1056	0
2180453.IB	1	0	0	0	0	2022-06-29	Shanghai Brilliance	AA+	2	0	0	0	0	0	0	0	0	0	0	6.1044	48.2213	1.2805	25.0739	19.7545	0
184034.SH	1	0	0	1	0	2022-06-28	Chengxin_Moody	AAA	1	0	0	0	0	0	0	0	1	1	0	3.2097	69.3631	1.0968	1.8768	57.0194	0
1780389.IB	1	0	0	0	1	2022-06-27	Lianhe_Fitch	AA+	2	0	0	0	0	0	0	0	1	0	1	1.923	50.7856	3.5204	0.1082	68.5013	0
1380384.IB	0	0	0	0	0	2020-08-25	Dagong	AA	3	0	0	0	0	0	0	0	0	0	0	0.5831	67.5754	2.0247	0.0379	0.5535	0
2280019.IB	1	0	0	0	0	2022-06-28	Dagong	AAA	1	0	0	0	0	0	0	1	0	0	0	1.0357	55.5284	4.4691	0.0482	-4.2092	0
1780140.IB	1	0	0	0	0	2022-06-27	Dagong	AAA	1	0	0	0	0	0	0	0	1	0	0	0.9092	52.5284	2.8191	0.1625	18.1052	0
152572.SH	1	0	0	0	0	2022-06-29	Shanghai Brilliance	AAA	1	0	0	0	0	0	0	1	0	0	0	0.4237	54.6932	0.781	0.2144	2.4356	0
152829.SH	1	0	1	0	0	2022-06-21	Lianhe_Fitch	AA+	2	0	0	0	0	0	0	1	0	0	1	0.6479	59.1146	6.756	0.0639	16.6569	0
152524.SH	0	0	0	0	0	2020-07-03	Chengxin_Moody	AA+	2	0	0	0	0	0	0	0	0	1	0	0.9509	33.6415	18.6569	0.0568	8.5808	0
1880028.IB	1	0	0	0	0	2022-06-29	Pengyuan	AA+	2	0	0	0	0	0	0	0	0	0	0	0.571	21.1387	5.6884	0.0261	-9.3851	0
2280400.IB	1	0	0	0	0	2022-06-28	Dongfang Jincheng	AAA	1	0	0	0	0	0	0	0	0	0	0	1.7587	62.6672	3.0083	0.0984	-23.4131	0
1780264.IB	1	1	0	0	0	2022-06-28	Chengxin_Moody	AAA	1	0	0	0	0	0	0	1	0	1	0	2.448	47.0479	5.6219	0.1738	4.3834	0
2280125.IB	1	0	0	1	0	2022-06-27	Chengxin_Moody	AAA	1	0	0	0	0	0	0	0	1	1	0	0.5862	67.6087	3.0429	0.1191	26.5358	0
124785.SH	0	0	0	0	0	2020-06-24	Pengyuan	AA	3	0	0	0	0	0	0	0	0	0	0	1.1271	25.9114	5.1326	0.0856	13.7095	0
1980253.IB	1	1	0	0	0	2022-06-28	Chengxin_Moody	AAA	1	0	0	0	0	0	0	1	0	1	0	1.3626	60.7556	2.8496	0.1242	47.596	0
068044.IB	0	0	0	0	0	2016-10-28	Chengxin_Moody	AAA	1	0	0	0	0	0	0	0	0	1	0	-0.5501	79.2826	0.8186	6.6642	0.7758	0
124123.SH	0	0	0	0	0	2019-06-26	Dagong	AA+	2	0	0	0	0	0	0	0	0	0	0	0.8975	67.1686	2.8275	0.0323	31.777	0
122833.SH	0	0	0	0	0	2017-06-28	Dagong	AA	3	1	2	-1	0	0	0	0	0	0	0	1.7703	54.1346	8.352	0.0322	10.9376	0
152846.SH	1	0	0	1	0	2022-06-29	Chengxin_Moody	AAA	1	0	0	0	0	0	0	0	1	1	0	13.6201	75.4405	1.0807	5.2268	28.5437	0
139076.SH	1	0	0	0	0	2022-06-16	Pengyuan	AA	3	0	0	0	0	0	0	0	0	0	0	1.4094	63.0454	1.4787	0.0085	-73.1026	0
1480302.IB	0	0	0	0	0	2018-06-29	Shanghai Brilliance	AA	3	0	0	0	0	0	0	0	0	0	0	1.6602	60.8879	1.548	0.0814	-12.3626	0
111029.SZ	0	0	0	0	0	2015-06-26	Lianhe_Fitch	AAA	1	0	0	0	0	0	0	0	0	0	1	9.5431	67.8214	1.178	3.0629	-6.4882	0
1180004.IB	0	0	0	0	0	2017-06-26	Dagong	AA	3	0	0	0	0	0	0	0	0	0	0	1.5445	55.0371	2.5575	2.0917	3.5505	0
124070.SH	0	0	0	0	0	2019-06-21	Pengyuan	AA	3	0	0	0	0	0	0	0	0	0	0	0.8087	48.6467	6.039	0.0389	29.9665	0
127237.SH	1	0	0	0	0	2022-06-28	Pengyuan	AA	3	0	0	0	0	0	0	0	0	0	0	0.5892	52.1954	2.1622	0.0532	90.3208	0
124678.SH	0	0	0	0	0	2020-06-18	Shanghai Brilliance	AA	3	1	2	-1	0	0	0	0	0	0	0	3.6197	37.5986	1.6013	11.1954	0.7377	0
2180267.IB	1	0	0	1	0	2022-06-22	Chengxin_Moody	AAA	1	0	0	0	0	0	0	0	1	1	0	1.0013	48.5832	1.1224	0.1871	-21.2763	0
184177.SH	1	0	0	0	0	2022-06-20	Lianhe_Fitch	AA+	2	0	0	0	0	0	0	0	0	0	1	1.5354	37.2134	6.3327	0.0509	7.8104	0
1480452.IB	0	0	0	0	0	2021-06-29	Dagong	AA+	2	1	1	-1	0	0	0	0	0	0	0	1.2053	65.0756	3.0259	0.0296	-12.1718	0
078036.IB	1	0	0	0	0	2022-06-24	Shanghai Brilliance	AAA	1	0	0	0	0	0	0	0	0	0	0	0.8352	52.2675	1.6156	0.6733	22.7427	0
2280376.IB	1	0	0	0	0	2022-07-28	Pengyuan	AAA	1	0	0	0	0	0	0	1	0	0	0	0.6379	46.8462	5.2632	0.2123	0.4118	0
1480513.IB	0	0	0	0	0	2021-06-25	Pengyuan	AA	3	1	2	-1	0	0	0	0	0	0	0	1.6747	62.7545	3.2548	0.2295	5.8145	0
124223.SH	0	0	0	0	0	2019-06-27	Pengyuan	AA+	2	0	0	0	1	3	1	0	0	0	0	0.2632	58.2174	1.1971	0.2787	-12.1441	0
1980082.IB	1	0	0	1	0	2022-06-28	Chengxin_Moody	AA+	2	0	0	0	0	0	0	0	1	1	0	0.2797	68.1264	3.7417	0.0492	3.6021	0
1980084.IB	1	0	0	0	0	2022-06-29	Shanghai Brilliance	AA	3	0	0	0	0	0	0	1	0	0	0	1.9277	57.2582	2.4114	0.0884	-14.3428	0
152540.SH	1	0	0	0	0	2022-05-27	Pengyuan	AA+	2	0	0	0	0	0	0	1	0	0	0	1.2304	43.2218	5.2071	0.0513	1.476	0
120609.SH	0	0	0	0	0	2021-06-28	Chengxin_Moody	AAA	1	0	0	0	0	0	0	0	0	1	0	1.8851	64.7719	1.0316	6.9402	19.7225	0
127620.SH	1	0	0	0	0	2022-06-13	Pengyuan	AAA	1	0	0	0	0	0	0	1	0	0	0	0.766	62.7681	2.8664	0.191	11.6552	0
1280206.IB	0	0	0	0	0	2018-06-25	Pengyuan	AA	3	0	0	0	0	0	0	0	0	0	0	1.0572	63.7442	2.5808	2.0068	324.372	0
1680037.IB	1	0	0	0	0	2022-06-17	Pengyuan	AA	3	0	0	0	0	0	0	0	0	0	0	0.0719	48.4201	0.8536	0.0375	3.2947	0
1780120.IB	1	0	0	0	0	2022-05-31	Pengyuan	AA	3	0	0	0	0	0	0	1	0	0	0	0.834	34.8498	7.9063	0.0498	-23.5234	0
1480597.IB	0	0	0	0	0	2021-06-29	Chengxin_Moody	AA+	2	1	1	-1	0	0	0	0	0	1	0	1.1318	45.8817	5.3783	0.1252	-15.662	0
1780082.IB	1	0	0	0	0	2022-06-23	Pengyuan	AA	3	1	2	-1	0	0	0	0	0	0	0	2.2237	62.047	4.0375	0.1081	30.8196	0
1780252.IB	1	0	0	0	0	2022-06-29	Pengyuan	AA	3	0	0	0	0	0	0	0	0	0	0	1.7303	63.1591	5.0224	0.0361	5.7752	0
1980207.IB	1	0	0	0	0	2022-06-23	Shanghai Brilliance	AA+	2	0	0	0	0	0	0	0	0	0	0	2.4179	57.7135	13.3106	0.2441	53.3355	0
1280332.IB	0	0	0	0	0	2018-06-26	Pengyuan	AA	3	0	0	0	0	0	0	0	0	0	0	1.0914	39.5451	16.617	0.0465	-1.2799	0
184124.SH	1	0	0	0	0	2022-06-17	Dagong	AA+	2	0	0	0	0	0	0	0	1	0	0	1.6725	68.0271	4.41	0.1217	22.4456	0
058021.IB	0	0	0	0	0	2020-05-26	Shanghai Brilliance	AAA	1	0	0	0	0	0	0	0	0	0	0	0.9592	54.8454	1.7709	0.7326	13.1017	0
1980224.IB	1	0	0	0	0	2022-06-28	Pengyuan	AAA	1	0	0	0	0	0	0	1	0	0	0	1.0219	41.4544	4.058	0.0824	0.2915	0
122630.SH	0	0	0	0	0	2018-06-27	Pengyuan	AA	3	0	0	0	0	0	0	0	0	0	0	1.0957	64.5308	1.9303	0.1505	76.5839	0
152520.SH	1	0	0	0	0	2022-05-31	Pengyuan	AAA	1	0	0	0	0	0	0	1	0	0	0	0.5643	32.8991	5.2002	0.0666	17.7779	0
127114.SH	0	0	0	0	0	2017-06-23	Dongfang Jincheng	AA+	2	0	0	0	0	0	0	0	0	0	0	2.0931	28.2817	8.5498	0.0538	11.8255	0
1080049.IB	0	0	0	0	0	2016-07-26	Dagong	AA	3	0	0	0	0	0	0	0	0	0	0	2.2955	63.0967	4.8616	0.0379	-6.4352	0
1280268.IB	0	0	0	0	0	2019-06-26	Chengxin_Moody	AA+	2	0	0	0	0	0	0	0	0	1	0	7.4415	0	0	0	0	0
152975.SH	1	0	0	1	0	2022-06-24	Chengxin_Moody	AAA	1	0	0	0	0	0	0	0	1	1	0	14.6842	70.7755	1.3597	16.7767	18.9362	0
2280195.IB	1	0	0	0	0	2022-06-13	Dongfang Jincheng	AAA	1	0	0	0	0	0	0	0	1	0	0	2.8838	68.3328	1.9095	0.2343	23.1388	0
1680184.IB	1	0	0	0	0	2022-06-17	Shanghai Brilliance	AAA	1	0	0	0	0	0	0	0	1	0	0	0.1243	61.6701	2.0402	1.8851	5.615	0
2280309.IB	1	0	1	0	0	2022-06-09	Lianhe_Fitch	AA+	2	0	0	0	0	0	0	1	0	0	1	1.2016	69.5569	3.6755	0.2163	72.6213	0
152385.SH	1	0	0	0	0	2022-06-08	Pengyuan	AA+	2	0	0	0	0	0	0	0	0	0	0	2.4612	37.1119	7.8972	0.1418	-38.3507	0
122634.SH	0	0	0	0	0	2017-06-22	Dagong	AA	3	1	2	-1	0	0	0	0	0	0	0	2.3601	34.6339	4.4083	0.0306	-27.1881	0
2080202.IB	1	0	1	0	0	2022-07-20	Lianhe_Fitch	AA+	2	0	0	0	1	5	3	1	0	0	1	-18.6604	84.3097	0.2914	34.9621	11.1948	0
127018.SH	0	0	0	0	0	2021-06-30	Shanghai Brilliance	AA+	2	1	1	-1	0	0	0	0	0	0	0	1.1907	64.4947	4.0328	0.0955	26.6572	0
127769.SH	1	1	0	0	0	2022-06-27	Chengxin_Moody	AAA	1	0	0	0	0	0	0	1	0	1	0	8.8133	58.1005	1.5861	1.0454	25.1069	0
127502.SH	0	0	0	0	0	2021-06-28	Lianhe_Fitch	AA+	2	0	0	0	0	0	0	0	0	0	1	0.7553	65.4005	3.4939	0.0469	20.6605	0
152216.SH	1	1	0	0	0	2022-06-28	Chengxin_Moody	AAA	1	0	0	0	0	0	0	1	0	1	0	0.1038	49.7517	0.5276	0.9251	4.4071	0
2080015.IB	1	0	0	0	1	2022-06-01	Lianhe_Fitch	AA	3	0	0	0	0	0	0	0	1	0	1	1.8739	47.9715	3.5558	0.1491	-10.569	0
1680371.IB	1	0	0	0	0	2022-06-25	Dongfang Jincheng	AA	3	0	0	0	0	0	0	1	0	0	0	1.4501	56.0845	2.3041	0.2071	15.8296	0
2280406.IB	1	0	0	0	0	2022-05-31	Shanghai Brilliance	AA+	2	0	0	0	0	0	0	0	1	0	0	0.6376	60.2046	3.7027	0.0653	-13.386	0
2180263.IB	1	1	0	0	0	2022-06-28	Chengxin_Moody	AAA	1	0	0	0	0	0	0	1	0	1	0	2.6073	64.3515	2.7156	0.1746	8.061	0
1980255.IB	1	0	0	0	0	2022-06-14	Dongfang Jincheng	AA	3	0	0	0	0	0	0	0	1	0	0	0.9707	45.9008	3.2881	0.0411	-15.5581	0
1380236.IB	0	0	0	0	0	2019-06-17	Pengyuan	AA+	2	0	0	0	0	0	0	0	0	0	0	1.7862	45.3485	1.4483	0.2581	365.564	0
2180010.IB	1	0	1	0	0	2022-06-24	Lianhe_Fitch	AAA	1	0	0	0	0	0	0	1	0	0	1	2.6919	58.9792	3.3872	0.1207	5.0428	0
1980062.IB	1	0	0	0	0	2022-06-15	Dongfang Jincheng	AA+	2	0	0	0	0	0	0	1	0	0	0	2.1884	33.889	3.169	0.2696	3.2295	0
1980272.IB	1	0	0	0	0	2022-06-24	Shanghai Brilliance	AAA	1	0	0	0	0	0	0	1	0	0	0	0.8352	52.2675	1.6156	0.6733	22.7427	0
1980399.IB	1	1	0	0	0	2022-06-22	Chengxin_Moody	AAA	1	0	0	0	0	0	0	1	0	1	0	2.7334	53.9129	4.6137	0.1175	29.9954	0
127101.SH	0	0	0	0	0	2021-06-04	Lianhe_Fitch	AA	3	0	0	0	0	0	0	0	0	0	1	0.7362	50.305	3.465	0.0696	1.2338	0
1380131.IB	1	0	1	0	0	2022-07-26	Lianhe_Fitch	AAA	1	0	0	0	0	0	0	1	0	0	1	8.7968	51.0885	1.4734	2.172	4.2903	0
184283.SH	1	0	0	0	0	2022-06-15	Dongfang Jincheng	AAA	1	0	0	0	0	0	0	0	1	0	0	1.0786	55.359	2.399	0.2741	12.9368	0
152350.SH	1	0	0	0	0	2022-06-22	Dongfang Jincheng	AAA	1	0	0	0	0	0	0	0	1	0	0	1.6544	52.3324	7.2557	0.0605	12.4239	0
2080426.IB	0	0	0	0	0	2020-12-02	Pengyuan	AA+	2	0	0	0	0	0	0	0	0	0	0	0.4749	39.3606	5.7071	0.055	-29.5398	0
152858.SH	1	1	0	0	0	2022-06-27	Chengxin_Moody	AAA	1	0	0	0	0	0	0	1	0	1	0	1.4806	69.286	5.0134	0.2179	20.0137	0
1780220.IB	1	1	0	0	0	2022-06-27	Chengxin_Moody	AAA	1	0	0	0	0	0	0	1	0	1	0	1.1367	47.1283	7.5043	0.3372	-15.8095	0
184245.SH	1	0	0	0	0	2022-06-29	Pengyuan	AA+	2	0	0	0	0	0	0	0	0	0	0	1.808	50.6891	2.5552	0.1021	9.4529	0
184102.SH	1	1	0	0	0	2022-06-28	Chengxin_Moody	AAA	1	0	0	0	0	0	0	1	0	1	0	4.0354	55.5377	5.4592	0.0749	19.4003	0
152317.SH	1	0	0	0	0	2022-06-27	Dongfang Jincheng	AA+	2	0	0	0	0	0	0	0	1	0	0	1.7282	59.475	4.7636	0.0682	-6.5041	0
152084.SH	1	0	0	0	0	2022-06-24	Dongfang Jincheng	AA	3	0	0	0	0	0	0	0	0	0	0	2.387	49.4303	3.9509	0.0983	5.4468	0
127143.SH	0	0	0	0	0	2021-06-28	Dagong	AA	3	0	0	0	0	0	0	0	0	0	0	1.3905	62.5874	2.5334	0.3032	17.1229	0
127456.SH	1	0	0	0	0	2022-06-23	Dagong	AAA	1	0	0	0	0	0	0	0	0	0	0	9.2527	50.6825	1.2154	2.3743	9.1796	0
127344.SH	1	0	0	0	0	2022-06-26	Pengyuan	AA	3	1	2	-1	0	0	0	0	1	0	0	1.7236	40.4201	4.7048	0.1263	6.4445	0
1280325.IB	0	0	0	0	0	2017-05-24	Pengyuan	AA	3	0	0	0	0	0	0	0	0	0	0	2.4643	67.3812	2.0798	0.0488	-70.5406	0
152296.SH	1	0	0	0	0	2022-06-29	Pengyuan	AAA	1	0	0	0	0	0	0	0	0	0	0	2.8092	5.2309	61.0604	0.0831	-22.198	0
152095.SH	1	0	0	0	0	2022-06-27	Pengyuan	AA	3	0	0	0	0	0	0	0	0	0	0	1.6169	65.9315	3.0451	0.0906	172.095	0
127437.SH	0	0	0	0	0	2020-06-29	Dagong	AAA	1	0	0	0	0	0	0	0	0	0	0	1.5329	45.6404	4.2558	0.0703	-4.8202	0
088033.IB	1	0	0	0	0	2022-06-24	Shanghai Brilliance	AAA	1	0	0	0	0	0	0	1	0	0	0	0.8352	52.2675	1.6156	0.6733	22.7427	0
1080074.IB	0	0	0	0	0	2016-06-14	Lianhe_Fitch	AA	3	0	0	0	0	0	0	0	0	0	1	1.3584	81.5589	0.8446	5.5095	-6.7323	0
127835.SH	1	0	1	0	0	2022-06-17	Lianhe_Fitch	AAA	1	0	0	0	0	0	0	1	0	0	1	1.5461	42.6515	2.6104	0.0554	3.0516	0
1280087.IB	0	0	0	0	0	2017-06-26	Pengyuan	AA	3	0	0	0	0	0	0	0	0	0	0	1.3515	52.7685	2.3591	0.2498	9.9256	0
098080.IB	0	0	0	0	0	2018-06-28	Chengxin_Moody	AAA	1	0	0	0	0	0	0	0	0	1	0	10.1632	57.9099	1.0265	1.8465	-15.7508	0
1380181.IB	0	0	0	0	0	2018-07-24	Pengyuan	AA	3	0	0	0	0	0	0	0	0	0	0	1.922	54.7155	3.4796	0.042	10.1835	0
1180111.IB	0	0	0	0	0	2017-06-27	Chengxin_Moody	AA+	2	1	1	-1	0	0	0	0	0	1	0	0.1432	22.1917	4.8827	0.0468	18.7272	0
1280242.IB	0	0	0	0	0	2018-06-27	Pengyuan	AA+	2	0	0	0	0	0	0	0	0	0	0	1.3117	56.5727	4.7376	0.0784	-2.3451	0
127895.SH	1	0	0	0	0	2022-06-28	Pengyuan	AA+	2	1	1	-1	0	0	0	0	0	0	0	2.2975	35.3474	4.5683	0.1952	0.0311	0
184252.SH	1	0	0	0	0	2022-06-29	Shanghai Brilliance	AAA	1	0	0	0	0	0	0	0	1	0	0	1.715	67.6873	2.5361	0.0559	10.8618	0
124491.SH	0	0	0	0	0	2020-06-29	Shanghai Brilliance	AAA	1	0	0	0	0	0	0	0	0	0	0	1.766	57.491	3.6397	0.0988	-0.2013	0
139447.SH	1	0	0	1	0	2022-06-16	Chengxin_Moody	AAA	1	0	0	0	0	0	0	0	1	1	0	2.0286	73.9746	0.9166	10.3804	17.2698	0
1180104.IB	0	0	0	0	0	2017-06-01	Shanghai Brilliance	AA	3	1	2	-1	0	0	0	0	0	0	0	1.3275	59.412	1.1328	0.2262	38.8373	0
124903.SH	0	0	0	0	0	2021-06-27	Pengyuan	AA	3	0	0	0	0	0	0	0	0	0	0	2.231	60.4942	1.3236	0.2432	39.4098	0
127720.SH	1	0	0	0	0	2022-06-10	Dongfang Jincheng	AA+	2	1	1	-1	0	0	0	0	0	0	0	1.6932	58.7865	5.0439	0.0918	-0.1056	0
124176.SH	0	0	0	0	0	2019-06-21	Chengxin_Moody	AA+	2	1	1	-1	0	0	0	0	0	1	0	1.3248	68.2498	3.671	0.3056	-11.9651	0
2180413.IB	1	0	0	0	0	2022-06-29	Pengyuan	AAA	1	0	0	0	0	0	0	0	0	0	0	2.3065	61.7668	4.7619	0.0919	-22.3961	0
127263.SH	1	0	0	0	0	2022-06-29	Shanghai Brilliance	AA+	2	0	0	0	0	0	0	0	0	0	0	2.7162	34.249	3.5407	0.106	-1.1457	0
1280352.IB	0	0	0	0	0	2019-06-24	Dagong	AAA	1	0	0	0	0	0	0	0	0	0	0	0.3165	65.4913	0.2422	1.8812	10.6603	0
139348.SH	1	0	0	0	0	2022-06-29	Pengyuan	AA	3	0	0	0	0	0	0	1	0	0	0	1.1427	42.3702	10.6104	0.0376	13.7373	0
1480066.IB	0	0	0	0	0	2020-06-22	Shanghai Brilliance	AA	3	0	0	0	0	0	0	0	0	0	0	1.5327	67.679	2.8665	0.0911	3.1793	0
139208.SH	1	0	0	0	0	2022-06-20	Pengyuan	AA+	2	0	0	0	0	0	0	0	1	0	0	1.2893	46.3692	4.2922	0.1301	3.2127	0
122500.SH	0	0	0	0	0	2018-06-19	Pengyuan	AA	3	0	0	0	0	0	0	0	0	0	0	0.5479	35.2892	15.4616	0.0655	-42.1226	0
2080033.IB	1	0	0	1	0	2022-06-28	Chengxin_Moody	AAA	1	0	0	0	0	0	0	0	1	1	0	3.2097	69.3631	1.0968	1.8768	57.0194	0
127276.SH	0	0	0	0	0	2019-06-25	Pengyuan	AA	3	1	2	-1	0	0	0	0	0	0	0	1.484	43.5087	2.6141	0.3356	8.4567	0
2080334.IB	1	0	1	0	0	2022-06-27	Lianhe_Fitch	AAA	1	0	0	0	0	0	0	1	0	0	1	3.5792	48.6627	4.1404	0.049	12.2141	0
2280103.IB	1	1	0	0	0	2022-06-27	Chengxin_Moody	AA+	2	0	0	0	0	0	0	1	0	1	0	2.0455	56.5088	2.9951	0.2376	25.0829	0
184105.SH	1	0	0	0	0	2022-06-28	Pengyuan	AAA	1	0	0	0	0	0	0	1	0	0	0	2.0766	54.8106	3.242	0.1183	-23.3498	0
1680134.IB	1	0	0	0	0	2022-06-28	Pengyuan	AA+	2	1	1	-1	0	0	0	0	0	0	0	-1.11	75.3636	2.1069	0.0965	16.7211	0
1180138.IB	0	0	0	0	0	2018-06-26	Pengyuan	AA+	2	0	0	0	0	0	0	0	0	0	0	0.6517	53.7688	2.0834	0.269	9.4467	0
1980095.IB	1	0	0	0	0	2022-06-14	Dagong	AAA	1	0	0	0	0	0	0	0	1	0	0	1.4028	46.6876	3.3388	0.2197	-0.5643	0
127609.SH	1	0	0	1	0	2022-06-27	Chengxin_Moody	AA	3	0	0	0	0	0	0	0	1	1	0	2.0659	74.971	0.8355	5.4824	38.2353	0
127499.SH	1	1	0	0	0	2022-06-27	Chengxin_Moody	AA	3	0	0	0	0	0	0	1	0	1	0	1.1837	51.7882	5.7356	0.0192	26.8277	0
098021.IB	0	0	0	0	0	2014-06-27	Dagong	AA	3	0	0	0	0	0	0	0	0	0	0	3.1965	61.4317	2.5441	0.0309	54.5381	0
152507.SH	1	0	0	0	0	2022-06-27	Shanghai Brilliance	AA	3	0	0	0	0	0	0	1	0	0	0	0.7769	43.282	4.9438	0.1332	11.873	0
1780260.IB	1	0	0	0	0	2022-06-20	Pengyuan	AA+	2	0	0	0	0	0	0	0	0	0	0	1.6725	40.1114	4.3641	0.0689	-31.5212	0
1380042.IB	0	0	0	0	0	2018-06-22	Dagong	AA	3	0	0	0	0	0	0	0	0	0	0	0.8	64.5772	5.4887	0.0764	-1.3045	0
1180080.IB	0	0	0	0	0	2017-06-30	Shanghai Brilliance	AA	3	0	0	0	0	0	0	0	0	0	0	1.2898	67.516	1.0865	0.0729	57.9586	0
184497.SH	1	0	0	0	0	2022-06-24	Pengyuan	AAA	1	0	0	0	0	0	0	0	1	0	0	0.9289	44.9998	5.0052	0.2556	13.3091	0
127801.SH	0	0	0	0	0	2021-06-15	Dongfang Jincheng	AA+	2	1	1	-1	0	0	0	0	0	0	0	2.016	50.2651	2.5517	0.3218	-2.5431	0
1480020.IB	0	0	0	0	0	2020-06-23	Lianhe_Fitch	AA+	2	1	1	-1	0	0	0	0	0	0	1	4.668	60.0936	2.0068	0.4271	35.5027	0
1080160.IB	0	0	0	0	0	2017-06-21	Chengxin_Moody	AA	3	0	0	0	0	0	0	0	0	1	0	0.6879	49.4482	1.0362	0	6.9695	0
184334.SH	1	0	0	0	0	2022-06-20	Dongfang Jincheng	AAA	1	0	0	0	0	0	0	0	1	0	0	1.9455	41.9176	10.7464	0.1005	10.3975	0
1680054.IB	0	0	0	0	0	2020-06-24	Pengyuan	AAA	1	0	0	0	0	0	0	0	0	0	0	0.4649	22.6874	14.9231	0.0481	-0.4346	0
152201.SH	1	0	0	0	0	2022-05-05	Pengyuan	AA+	2	0	0	0	0	0	0	0	0	0	0	1.6691	42.0355	5.9919	0.1265	6.5162	0
122586.SH	0	0	0	0	0	2018-06-26	Chengxin_Moody	AA	3	0	0	0	0	0	0	0	0	1	0	0.462	46.7931	0.5828	0.7455	3.8166	0
139340.SH	1	0	0	0	0	2022-06-15	Dongfang Jincheng	AA	3	0	0	0	0	0	0	0	1	0	0	0.3088	57.8827	8.4089	0.0173	-17.9198	0
124026.SH	0	0	0	0	0	2018-06-25	Pengyuan	AA	3	0	0	0	0	0	0	0	0	0	0	1.7795	67.2438	2.829	0.2262	15.4188	0
2280054.IB	1	1	0	0	0	2022-06-15	Chengxin_Moody	AA+	2	0	0	0	0	0	0	1	0	1	0	2.6653	67.5471	1.3078	0.4484	63.8035	0
152837.SH	1	0	0	0	0	2022-06-20	Pengyuan	AAA	1	0	0	0	0	0	0	0	1	0	0	1.0115	66.8208	4.6389	0.0546	-0.2441	0
184059.SH	1	0	0	0	0	2022-06-15	Dongfang Jincheng	AA+	2	0	0	0	0	0	0	0	1	0	0	1.1183	60.8498	2.0435	0.5555	4.9901	0
124310.SH	0	0	0	0	0	2019-06-28	Shanghai Brilliance	AA	3	1	2	-1	0	0	0	0	0	0	0	0.356	42.2566	4.2281	0.1409	58.9952	0
2280199.IB	1	0	0	0	0	2022-06-27	Dagong	AAA	1	0	0	0	0	0	0	0	1	0	0	1.6745	53.8355	5.5094	0.1148	-46.9829	0
2080338.IB	1	0	0	0	1	2022-06-26	Lianhe_Fitch	AAA	1	0	0	0	0	0	0	0	1	0	1	2.1643	64.081	2.4181	0.1882	66.2535	0
152247.SH	1	0	0	0	0	2022-06-19	Dongfang Jincheng	AA+	2	1	1	-1	0	0	0	0	1	0	0	1.0241	54.9128	1.4643	1.7515	32.5355	0
152386.SH	1	0	1	0	0	2022-06-29	Lianhe_Fitch	AAA	1	0	0	0	0	0	0	1	0	0	1	1.7653	57.074	1.902	0.6057	41.7126	0
2180338.IB	1	0	0	0	0	2022-05-27	Dongfang Jincheng	AAA	1	0	0	0	0	0	0	0	1	0	0	1.5411	62.2895	3.1896	0.0171	7.5497	0
152817.SH	1	1	0	0	0	2022-06-23	Chengxin_Moody	AAA	1	0	0	0	0	0	0	1	0	1	0	0.7363	61.0974	2.7081	0.072	14.8531	0
1780007.IB	1	0	0	0	0	2022-06-28	Shanghai Brilliance	AA+	2	0	0	0	0	0	0	0	1	0	0	0.7927	61.2884	1.2661	0.1423	23.441	0
124908.SH	0	0	0	0	0	2021-06-28	Pengyuan	AA	3	1	2	-1	0	0	0	0	0	0	0	1.1561	54.8281	1.3986	0.5381	8.2501	0
122518.SH	0	0	0	0	0	2019-06-28	Chengxin_Moody	AAA	1	0	0	0	0	0	0	0	0	1	0	17.2267	78.1905	1.5428	0.4576	29.8064	0
1280118.IB	0	0	0	0	0	2018-06-26	Pengyuan	AA	3	0	0	0	0	0	0	0	0	0	0	0.9773	64.6887	1.3554	0.2089	7.6416	0
1680131.IB	1	0	0	0	0	2022-06-28	Chengxin_Moody	AA	3	0	0	0	0	0	0	0	0	1	0	2.3015	62.7973	1.3537	0.2778	15.3302	0
1780093.IB	1	0	0	0	0	2022-06-28	Pengyuan	AA	3	0	0	0	0	0	0	1	0	0	0	1.8588	50.9575	2.8952	0.0585	13.0477	0
1680174.IB	1	0	0	0	0	2022-06-23	Dongfang Jincheng	AA	3	0	0	0	0	0	0	0	0	0	0	1.2446	56.5152	2.1597	0.0761	16.7783	0
124733.SH	0	0	0	0	0	2017-06-21	Dagong	AA	3	0	0	0	0	0	0	0	0	0	0	0.7754	56.4696	9.3282	0.115	33.9918	0
2180163.IB	1	0	0	0	0	2022-06-28	Pengyuan	AAA	1	0	0	0	0	0	0	0	1	0	0	1.8678	60.4829	3.336	0.0468	12.8507	0
1380200.IB	0	0	0	0	0	2019-06-13	Pengyuan	AA+	2	0	0	0	0	0	0	0	0	0	0	4.1814	58.2604	3.6868	0.1955	-3.4207	0
152024.SH	1	0	1	0	0	2022-06-24	Lianhe_Fitch	AA	3	0	0	0	0	0	0	1	0	0	1	2.1356	41.2644	2.2146	0.1225	20.7643	0
152098.SH	1	0	0	0	0	2022-06-19	Dongfang Jincheng	AA	3	0	0	0	0	0	0	0	0	0	0	1.7752	63.1589	3.0098	0.2114	104.873	0
2280060.IB	1	0	0	0	0	2022-06-29	Pengyuan	AAA	1	0	0	0	0	0	0	0	0	0	0	3.3472	53.0092	3.4055	0.0711	11.8584	0
1624029.IB	1	0	0	0	0	2022-06-28	Pengyuan	AA+	2	0	0	0	0	0	0	0	1	0	0	1.4208	64.7796	2.986	0.0801	-28.3114	0
2180025.IB	1	0	1	0	0	2022-06-27	Lianhe_Fitch	AAA	1	0	0	0	0	0	0	1	0	0	1	3.2476	64.6008	1.4494	3.1763	31.5242	0
127025.SH	0	0	0	0	0	2017-07-11	Pengyuan	AA+	2	0	0	0	0	0	0	0	0	0	0	1.2153	56.2541	1.3913	0.2078	-30.8464	0
184210.SH	1	0	0	0	0	2022-05-17	Dongfang Jincheng	AA+	2	0	0	0	0	0	0	1	0	0	0	1.6208	38.5448	6.8915	0.0606	40.5383	0
1180177.IB	0	0	0	0	0	2021-06-25	Lianhe_Fitch	AAA	1	0	0	0	0	0	0	0	0	0	1	2.4273	55.9868	0.2797	94.1882	11.1493	0
127082.SH	0	0	0	0	0	2021-06-24	Lianhe_Fitch	AA	3	1	2	-1	0	0	0	0	0	0	1	1.6885	57.0161	5.1567	0.0491	25.5652	0
0980107.IB	0	0	0	0	0	2016-05-26	Pengyuan	AAA	1	0	0	0	0	0	0	0	0	0	0	0.2817	50.9781	6.0034	0.042	21.1256	0
124465.SH	0	0	0	0	0	2020-07-29	Pengyuan	AA+	2	1	1	-1	0	0	0	0	0	0	0	1.0958	41.775	6.2913	0.0681	-2.0782	0
1280199.IB	0	0	0	0	0	2019-06-27	Shanghai Brilliance	AA	3	1	1	-2	0	0	0	0	0	0	0	0.2109	51.8543	2.5003	0.2645	16.3728	0
127107.SH	0	0	0	0	0	2017-06-28	Chengxin_Moody	AAA	1	0	0	0	0	0	0	0	0	1	0	13.2899	51.0424	1.0968	0.5761	0.6254	0
127848.SH	0	0	0	0	0	2021-05-31	Shanghai Brilliance	AAA	1	0	0	0	0	0	0	0	0	0	0	1.0203	48.3118	3.5472	0.9625	62.4107	0
184231.SH	1	0	0	0	0	2022-06-29	Shanghai Far East	AA+	2	0	0	0	0	0	0	1	0	0	0	1.692	42.7876	4.8885	0.0881	29.2503	0
1924024.IB	0	0	0	0	0	2019-12-16	Chengxin_Moody	AA+	2	0	0	0	0	0	0	0	0	1	0	3.7652	48.3113	2.6275	0.8776	-10.4846	0
139422.SH	1	0	0	0	0	2022-06-29	Pengyuan	AAA	1	0	0	0	0	0	0	0	0	0	0	2.0258	58.5052	4.3191	0.1228	4.6151	0
0980173.IB	0	0	0	0	0	2016-06-27	Shanghai Brilliance	AA+	2	0	0	0	0	0	0	0	0	0	0	0.6856	49.5237	5.0572	0.1257	22.6862	0
139047.SH	1	0	0	0	0	2022-06-28	Dagong	AA+	2	1	1	-1	0	0	0	0	1	0	0	1.5691	65.2612	2.6751	0.2075	39.7411	0
2080025.IB	1	0	0	1	0	2022-06-28	Chengxin_Moody	AA+	2	0	0	0	0	0	0	0	1	1	0	0.9266	51.636	2.0796	1.1497	17.9305	0
2280245.IB	1	1	0	0	0	2022-05-26	Chengxin_Moody	AA	3	0	0	0	0	0	0	1	0	1	0	0.988	51.6677	9.3807	0.0915	26.9823	0
124718.SH	0	0	0	0	0	2017-06-26	Dagong	AA	3	0	0	0	0	0	0	0	0	0	0	2.1132	84.295	3.375	0.1176	67.3229	0
184137.SH	1	0	0	0	0	2022-06-24	Lianhe_Fitch	AA+	2	0	0	0	0	0	0	0	0	0	1	2.6208	58.3798	4.1032	0.4529	7.7679	0
1280216.IB	0	0	0	0	0	2019-06-24	Shanghai Brilliance	AA	3	0	0	0	0	0	0	0	0	0	0	2.8	61.7969	1.8427	0.2085	-3.0252	0
127732.SH	0	0	0	0	0	2021-06-23	Dongfang Jincheng	AA+	2	1	1	-1	0	0	0	0	0	0	0	1.9338	46.5504	7.8135	0.0416	21.9812	0
2080188.IB	1	1	0	0	0	2022-06-28	Chengxin_Moody	AAA	1	0	0	0	0	0	0	1	0	1	0	0.3558	53.4061	2.0753	0.1873	6.7217	0
1380333.IB	0	0	0	0	0	2021-06-04	Pengyuan	AA	3	0	0	0	0	0	0	0	0	0	0	-2.8554	74.7022	0.8165	3.5585	4.5772	0
124268.SH	0	0	0	0	0	2019-06-27	Pengyuan	AA	3	0	0	0	0	0	0	0	0	0	0	3.1688	65.5416	2.4612	0.001	-96.4892	0
1280060.IB	0	0	0	0	0	2017-06-06	Shanghai Brilliance	AA	3	0	0	0	0	0	0	0	0	0	0	0.9526	52.1774	2.1931	0.0918	44.0467	0
1880011.IB	1	0	1	0	0	2022-06-27	Lianhe_Fitch	AA	3	0	0	0	0	0	0	1	0	0	1	3.1157	50.8103	2.865	0.0676	13.6806	0
122726.SH	0	0	0	0	0	2018-06-22	Dagong	AA+	2	0	0	0	0	0	0	0	0	0	0	1.284	59.4068	4.478	0.0949	92.0461	0
1780027.IB	1	0	0	0	0	2022-06-27	Chengxin_Moody	AA	3	0	0	0	0	0	0	0	0	1	0	2.2501	38.8755	5.5769	0.2092	-20.8844	0
1080079.IB	0	0	0	0	0	2017-06-26	Dagong	AA	3	1	2	-1	0	0	0	0	0	0	0	1.8592	55.6617	2.231	0.4434	-5.2742	0
124727.SH	0	0	0	0	0	2020-06-24	Chengxin_Moody	AA	3	1	2	-1	0	0	0	0	0	1	0	1.0179	51.1751	4.4973	0.1043	-46.0298	0
078015.IB	0	0	0	0	0	2016-06-27	Chengxin_Moody	AAA	1	0	0	0	0	0	0	0	0	1	0	1.9923	68.6065	1.1091	4.8018	5.9935	0
124604.SH	0	0	0	0	0	2016-06-23	Dagong	AA+	2	1	1	-1	0	0	0	0	0	0	0	2.4848	48.2891	3.7934	0.1708	33.2622	0
1380260.IB	0	0	0	0	0	2020-06-16	Chengxin_Moody	AA+	2	1	1	-1	0	0	0	0	0	1	0	1.6359	65.5306	1.7226	0.0878	-6.5242	0
122892.SH	0	0	0	0	0	2017-06-23	Dagong	AA	3	0	0	0	0	0	0	0	0	0	0	1.188	47.5076	2.438	0.1502	-20.9924	0
1380325.IB	0	0	0	0	0	2020-06-09	Pengyuan	AA	3	0	0	0	0	0	0	0	0	0	0	2.2412	48.5404	3.0474	0.0927	1.9352	0
2180109.IB	1	0	0	0	1	2022-06-24	Lianhe_Fitch	AAA	1	0	0	0	0	0	0	0	1	0	1	0.1817	66.9921	1.7777	3.3235	18.5281	0
1680485.IB	1	0	0	0	0	2022-06-16	Pengyuan	AA	3	1	2	-1	0	0	0	0	0	0	0	0.94	24.0939	11.0438	0.02	3.4207	0
127175.SH	1	1	0	0	0	2022-06-27	Chengxin_Moody	AAA	1	0	0	0	0	0	0	1	0	1	0	1.4806	69.286	5.0134	0.2179	20.0137	0
2080147.IB	1	0	0	0	0	2022-06-21	Dongfang Jincheng	AAA	1	0	0	0	0	0	0	0	0	0	0	2.9551	65.1047	2.1731	0.0662	3.1898	0
139427.SH	1	0	0	0	0	2022-06-13	Dongfang Jincheng	AA	3	0	0	0	0	0	0	0	0	0	0	1.2104	64.1484	4.4141	0.2208	89.9787	0
152263.SH	1	0	0	0	0	2022-06-28	Dagong	AA	3	1	2	-1	0	0	0	1	0	0	0	1.4503	68.8239	1.7122	1.6828	25.6733	0
152258.SH	1	0	0	1	0	2022-06-24	Chengxin_Moody	AAA	1	0	0	0	0	0	0	0	1	1	0	6.8655	69.4351	1.3579	2.7374	11.3621	0
127521.SH	1	0	1	0	0	2022-06-08	Lianhe_Fitch	AA+	2	1	1	-1	0	0	0	1	0	0	1	3.1602	33.5068	5.7788	0.0876	4.4105	0
152835.SH	1	1	0	0	0	2022-06-29	Chengxin_Moody	AAA	1	0	0	0	0	0	0	1	0	1	0	0.2064	64.3904	1.6943	0.1549	26.4434	0
1480504.IB	0	0	0	0	0	2017-06-20	Lianhe_Fitch	AA+	2	1	1	-1	0	0	0	0	0	0	1	6.2803	66.6368	4.8874	0.0604	-18.4595	0
1680262.IB	1	0	0	0	0	2022-06-12	Dongfang Jincheng	AAA	1	0	0	0	0	0	0	0	0	0	0	1.7804	43.837	4.6086	0.0905	77.0944	0
124254.SH	0	0	0	0	0	2019-06-25	Chengxin_Moody	AA	3	1	2	-1	0	0	0	0	0	1	0	0.5906	63.8688	1.8479	0.7072	-44.5144	0
1280253.IB	0	0	0	0	0	2020-06-28	Dagong	AA	3	0	0	0	0	0	0	0	0	0	0	2.7545	64.8123	1.4826	1.4142	-12.9291	0
152222.SH	1	0	0	0	0	2022-06-29	Pengyuan	AA+	2	0	0	0	0	0	0	0	1	0	0	1.2349	60.3958	2.0348	0.4173	8.1416	0
184211.SH	1	0	0	0	0	2022-06-28	Pengyuan	AA	3	0	0	0	0	0	0	0	0	0	0	3.6345	61.7032	4.6783	0.1106	15.1887	0
1880023.IB	1	0	0	0	1	2022-06-23	Lianhe_Fitch	AA	3	0	0	0	0	0	0	0	1	0	1	1.5122	42.4346	4.1397	0.079	8.7366	0
2280175.IB	1	0	0	0	0	2022-06-29	Shanghai Brilliance	AAA	1	0	0	0	0	0	0	0	0	0	0	0.3666	57.5626	3.229	0.1213	52.5704	0
152587.SH	1	0	1	0	0	2022-06-02	Lianhe_Fitch	AAA	1	0	0	0	0	0	0	1	0	0	1	1.0618	69.3264	2.5207	0.1412	21.7913	0
184482.SH	1	0	0	0	0	2022-06-23	Dagong	AA	3	0	0	0	0	0	0	1	0	0	0	0.5079	32.6926	5.4357	0.136	-33.1375	0
127453.SH	1	0	0	0	0	2022-06-28	Pengyuan	AAA	1	0	0	0	0	0	0	0	1	0	0	2.4853	64.0514	2.7577	0.2391	18.2727	0
1580313.IB	1	0	0	0	0	2022-06-23	Shanghai Brilliance	AA+	2	1	1	-1	0	0	0	0	1	0	0	1.4028	46.6876	3.3388	0.2197	-0.5643	0
1480542.IB	0	0	0	0	0	2021-06-29	Pengyuan	AA	3	1	2	-1	0	0	0	0	0	0	0	0.662	43.229	5.7532	0.0693	4.7787	0
1380043.IB	0	0	0	0	0	2019-06-27	Shanghai Brilliance	AA	3	1	2	-1	0	0	0	0	0	0	0	0.4736	50.9117	0.7706	1805.61	-5.6844	0
1480256.IB	0	0	0	0	0	2020-06-24	Lianhe_Fitch	AA	3	1	2	-1	0	0	0	0	0	0	1	1.7715	66.7899	2.6825	0.0391	7.5283	0
1480488.IB	0	0	0	0	0	2019-06-25	Dongfang Jincheng	AA	3	0	0	0	0	0	0	0	0	0	0	0.3041	53.6567	5.2832	0.0825	1.4352	0
184084.SH	1	0	0	0	0	2022-06-28	Lianhe_Fitch	AA	3	0	0	0	0	0	0	0	0	0	1	1.677	53.3009	3.2107	0.0712	4.856	0
1880027.IB	1	0	0	0	0	2022-06-26	Pengyuan	AA+	2	1	1	-1	0	0	0	1	0	0	0	0.6791	31.0108	10.7689	0.0652	4.6927	0
1180118.IB	0	0	0	0	0	2017-06-26	Pengyuan	AA	3	0	0	0	0	0	0	0	0	0	0	0.017	55.3107	4.2814	0.3667	199.824	0
127736.SH	1	0	0	0	0	2022-06-27	Pengyuan	AA+	2	1	1	-1	0	0	0	0	0	0	0	1.3812	49.119	5.1682	0.137	-7.3521	0
122600.SH	0	0	0	0	0	2018-06-26	Dagong	AA	3	0	0	0	0	0	0	0	0	0	0	2.3046	62.5585	1.2702	0.3021	27.1201	0
124730.SH	0	0	0	0	0	2020-06-16	Lianhe_Fitch	AA	3	1	2	-1	0	0	0	0	0	0	1	1.362	53.5138	3.9009	0.1079	11.335	0
1480341.IB	0	0	0	0	0	2020-06-24	Pengyuan	AA	3	0	0	0	0	0	0	0	0	0	0	1.1271	25.9114	5.1326	0.0856	13.7095	0
124512.SH	0	0	0	0	0	2016-08-26	Dagong	AA	3	0	0	0	0	0	0	0	0	0	0	0.9645	52.4277	5.4888	0.0528	-17.5044	0
0980126.IB	0	0	0	0	0	2016-05-24	Dagong	AAA	1	0	0	0	0	0	0	0	0	0	0	0.2104	59.4634	0.9156	2.74	-20.1609	0
124562.SH	0	0	0	0	0	2017-06-23	Dongfang Jincheng	AA	3	0	0	0	0	0	0	0	0	0	0	1.2324	18.902	7.6924	0.0001	-28.6697	0
124256.SH	0	0	0	0	0	2017-08-25	Pengyuan	AA	3	0	0	0	0	0	0	0	0	0	0	16.9772	27.8519	3.6904	1.5945	50.3331	0
1780179.IB	1	0	0	0	0	2022-05-29	Dagong	AAA	1	0	0	0	0	0	0	0	0	0	0	10.5464	61.5866	0.6074	31.2	29.1642	0
1480028.IB	0	0	0	0	0	2020-06-15	Lianhe_Fitch	AA	3	0	0	0	0	0	0	0	0	0	1	1.7609	58.5954	2.5804	0.1017	-24.5164	0
152477.SH	1	0	0	0	1	2022-06-24	Lianhe_Fitch	AA+	2	0	0	0	0	0	0	0	1	0	1	1.3518	68.2851	2.7283	1.1089	44.85	0
124745.SH	0	0	0	0	0	2017-06-22	Pengyuan	AA	3	0	0	0	0	0	0	0	0	0	0	0.8863	20.1231	7.557	0.0512	203.28	0
127090.SH	0	0	0	0	0	2019-06-21	Lianhe_Fitch	AA	3	0	0	0	0	0	0	0	0	0	1	0.7274	59.734	7.1387	0.069	8.8771	0
2080362.IB	1	0	1	0	0	2022-06-29	Lianhe_Fitch	AAA	1	0	0	0	0	0	0	1	0	0	1	1.7653	57.074	1.902	0.6057	41.7126	0
124593.SH	0	0	0	0	0	2020-06-28	Shanghai Brilliance	AA+	2	1	1	-1	0	0	0	0	0	0	0	1.2031	60.5168	2.405	0.2581	8.2353	0
122804.SH	0	0	0	0	0	2016-11-04	Dagong	AA	3	1	2	-1	0	0	0	0	0	0	0	0.7358	58.9204	3.9482	0.0589	77.0803	0
122848.SH	0	0	0	0	0	2017-06-23	Dagong	AA	3	0	0	0	0	0	0	0	0	0	0	1.858	56.2861	2.5244	3.7869	-5.5698	0
139126.SH	0	0	0	0	0	2021-06-25	Chengxin_Moody	AA+	2	0	0	0	0	0	0	0	0	1	0	1.3487	51.0255	3.1643	0.0346	-2.5371	0
122709.SH	0	0	0	0	0	2018-06-26	Pengyuan	AA+	2	0	0	0	0	0	0	0	0	0	0	1.382	68.6508	2.5999	0.9272	11.9612	0
139329.SH	1	0	0	0	0	2022-06-15	Dagong	AA+	2	0	0	0	0	0	0	0	0	0	0	1.8879	39.3605	7.2766	0.0189	-39.0811	0
152396.SH	1	0	0	0	0	2022-06-28	Dagong	AA+	2	0	0	0	0	0	0	1	0	0	0	2.9642	42.1396	3.6194	0.1347	5.21	0
124696.SH	0	0	0	0	0	2020-06-29	Dagong	AA	3	1	2	-1	0	0	0	0	0	0	0	4.7321	53.8611	2.0824	0.0769	-8.7565	0
122604.SH	0	0	0	0	0	2018-05-22	Pengyuan	AA	3	0	0	0	0	0	0	0	0	0	0	2.7652	58.3939	2.1764	0.2117	14.0939	0
1280349.IB	0	0	0	0	0	2018-06-16	Pengyuan	AA	3	0	0	0	0	0	0	0	0	0	0	1.7514	54.1406	2.9052	0.0413	3.074	0
1880179.IB	1	0	0	0	0	2022-06-27	Dagong	AAA	1	0	0	0	0	0	0	0	0	0	0	2.0687	48.1599	3.9207	0.1565	2.9869	0
152213.SH	1	0	0	1	0	2022-06-28	Chengxin_Moody	AA+	2	0	0	0	0	0	0	0	1	1	0	0.2797	68.1264	3.7417	0.0492	3.6021	0
2280396.IB	1	0	0	0	0	2022-08-03	Pengyuan	AA+	2	0	0	0	0	0	0	0	1	0	0	1.0161	59.2172	3.258	0.0961	17.4457	0
152780.SH	1	0	0	0	0	2022-06-06	Dongfang Jincheng	AAA	1	0	0	0	0	0	0	0	1	0	0	1.8002	60.9233	3.9587	0.0529	41.04	0
127430.SH	1	0	0	0	0	2022-06-27	Dagong	AAA	1	0	0	0	0	0	0	1	0	0	0	1.514	69.4448	2.7981	0.2466	3.2427	0
139052.SH	0	0	0	0	0	2020-06-23	Chengxin_Moody	AAA	1	0	0	0	0	0	0	0	0	1	0	3.3977	54.6192	0.9256	6.0943	2.9809	0
1480319.IB	0	0	0	0	0	2017-09-28	Pengyuan	AA	3	0	0	0	0	0	0	0	0	0	0	1.2128	62.2784	1.5778	16.1432	-8.6642	0
1480129.IB	0	0	0	0	0	2018-06-22	Lianhe_Fitch	AAA	1	0	0	0	0	0	0	0	0	0	1	8.7529	72.1107	1.0108	0.2275	170.17	0
120490.SH	0	0	0	0	0	2019-06-22	Dagong	AAA	1	0	0	0	0	0	0	0	0	0	0	3.7024	59.471	0.3983	179.996	7.1748	0
127558.SH	1	0	0	0	0	2022-06-20	Pengyuan	AA+	2	1	1	-1	0	0	0	0	0	0	0	0.6535	16.8256	14.6105	0.067	-33.6417	0
2180425.IB	1	1	0	0	0	2022-06-10	Chengxin_Moody	AA+	2	0	0	0	0	0	0	1	0	1	0	1.0859	37.6595	8.7019	0.0913	1.8278	0
1280478.IB	0	0	0	0	0	2018-06-26	Pengyuan	AA	3	0	0	0	0	0	0	0	0	0	0	2.9101	36.6333	10.9895	0.0518	2.107	0
2180118.IB	1	0	0	0	0	2022-06-29	Shanghai Brilliance	AAA	1	0	0	0	0	0	0	0	1	0	0	10.5051	66.7257	1.004	6.4741	10.2085	0
2280046.IB	1	0	0	0	0	2022-06-24	Shanghai Brilliance	AAA	1	0	0	0	0	0	0	0	0	0	0	7.3611	69.7214	1.1547	4.9211	44.3672	0
127161.SH	0	0	0	0	0	2021-06-28	Dagong	AA+	2	1	1	-1	0	0	0	0	0	0	0	0.7557	58.655	2.5364	0.3004	14.6013	0
1624025.IB	0	0	0	0	0	2021-06-29	Lianhe_Fitch	AA+	2	0	0	0	0	0	0	0	0	0	1	2.1145	95.4796	0.1612	0	0	0
078009.IB	0	0	0	0	0	2016-06-29	Lianhe_Fitch	AAA	1	0	0	0	0	0	0	0	0	0	1	6.6901	44.4468	0.8491	9.8816	-4.4281	0
2080298.IB	1	0	0	0	0	2022-06-28	Dagong	AA+	2	0	0	0	0	0	0	0	1	0	0	1.9592	51.2463	2.1985	2.2331	35.8681	0
2080165.IB	1	0	0	0	0	2022-06-24	Shanghai Brilliance	AAA	1	0	0	0	0	0	0	0	0	0	0	7.3611	69.7214	1.1547	4.9211	44.3672	0
058002.IB	0	0	0	0	0	2014-05-30	Chengxin_Moody	AAA	1	0	0	0	0	0	0	0	0	1	0	3.8062	32.3766	0.8835	4.4183	-3.2051	0
124089.SH	0	0	0	0	0	2018-06-28	Pengyuan	AA+	2	0	0	0	0	0	0	0	0	0	0	2.0034	56.056	3.1535	0.1057	128.732	0
1580119.IB	0	0	0	0	0	2021-06-28	Dongfang Jincheng	AA	3	1	2	-1	0	0	0	0	0	0	0	0.7087	61.0728	5.2759	0.0166	-18.8528	0
122926.SH	0	0	0	0	0	2015-06-26	Dagong	AA+	2	0	0	0	0	0	0	0	0	0	0	-0.0455	56.3929	0.9874	4.044	-1.1822	0
1380087.IB	0	0	0	0	0	2019-06-28	Shanghai Brilliance	AA	3	0	0	0	0	0	0	0	0	0	0	1.6017	60.6767	3.5287	0.0053	-77.8242	0
1880054.IB	1	0	0	0	1	2022-06-28	Lianhe_Fitch	AAA	1	0	0	0	0	0	0	0	1	0	1	1.1857	51.6579	2.0742	0.2827	67.6914	0
124821.SH	0	0	0	0	0	2021-06-18	Dagong	AA	3	0	0	0	0	0	0	0	0	0	0	1.1461	54.5069	0.969	1.2558	111.171	0
1780133.IB	1	1	0	0	0	2022-06-27	Chengxin_Moody	AA	3	0	0	0	1	5	2	1	0	1	0	1.9232	48.668	2.4652	0.0275	-57.0519	0
124230.SH	0	0	0	0	0	2019-06-28	Chengxin_Moody	AA	3	0	0	0	0	0	0	0	0	1	0	2.2066	66.8115	5.3003	0.395	92.4411	0
124315.SH	0	0	0	0	0	2019-06-06	Pengyuan	AA	3	1	2	-1	0	0	0	0	0	0	0	1.7611	65.9829	0.9998	0.8396	27.5402	0
2180394.IB	1	0	0	0	0	2022-06-13	Dongfang Jincheng	AAA	1	0	0	0	0	0	0	0	1	0	0	1.2024	45.2784	3.7561	0.1076	8.1323	0
1780318.IB	1	0	0	0	0	2022-06-27	Pengyuan	AA	3	0	0	0	0	0	0	0	1	0	0	3.5755	64.4342	2.8959	0.1297	1.7872	0
1480435.IB	0	0	0	0	0	2017-06-28	Chengxin_Moody	AA	3	0	0	0	0	0	0	0	0	1	0	1.4649	55.3671	2.2279	0.3682	13.3593	0
139297.SH	1	0	0	0	0	2022-06-22	Pengyuan	AA	3	0	0	0	0	0	0	0	1	0	0	0.4281	46.3307	2.5121	0.1052	1.0846	0
127196.SH	0	0	0	0	0	2019-06-18	Lianhe_Fitch	AA+	2	0	0	0	0	0	0	0	0	0	1	4.2753	37.9442	3.0678	0.0911	13.9512	0
2180368.IB	1	0	0	0	0	2022-06-22	Dongfang Jincheng	AAA	1	0	0	0	0	0	0	1	0	0	0	0.847	42.7499	6.2897	0.0549	25.0959	0
1480572.IB	0	0	0	0	0	2021-06-24	Pengyuan	AA	3	0	0	0	0	0	0	0	0	0	0	1.672	63.4712	2.2068	0.0308	30.2404	0
1280207.IB	0	0	0	0	0	2019-06-06	Pengyuan	AA	3	0	0	0	0	0	0	0	0	0	0	0.9568	66.41	2.2665	0.4657	29.9892	0
1280038.IB	0	0	0	0	0	2018-06-26	Pengyuan	AA	3	0	0	0	1	21	18	0	0	0	0	6.9003	80.5296	1.4408	4.9325	27.7427	1
124142.SH	0	0	0	0	0	2018-06-26	Dagong	AA	3	0	0	0	0	0	0	0	0	0	0	6.6447	41.4417	7.512	0	21.5144	0
2280006.IB	1	0	0	0	0	2022-06-27	Shanghai Brilliance	AAA	1	0	0	0	0	0	0	0	0	0	0	1.2383	67.7414	2.5165	0.2123	80.0465	0
1780418.IB	1	0	1	0	0	2022-06-23	Lianhe_Fitch	AA	3	0	0	0	0	0	0	1	0	0	1	1.1424	68.7619	1.6166	0	-15.2522	0
1180193.IB	0	0	0	0	0	2016-06-27	Dagong	AAA	1	0	0	0	0	0	0	0	0	0	0	3.0379	66.2201	1.168	1.8823	17.4578	0
1980140.IB	1	0	1	0	0	2022-06-10	Lianhe_Fitch	AA+	2	0	0	0	0	0	0	1	0	0	1	2.4007	26.4421	6.3699	0.1125	-24.8184	0
1980290.IB	1	1	0	0	0	2022-06-27	Chengxin_Moody	AA+	2	0	0	0	0	0	0	1	0	1	0	1.0156	63.9455	3.4297	0.0511	28.9453	0
1280394.IB	0	0	0	0	0	2018-06-29	Shanghai Brilliance	AA	3	0	0	0	0	0	0	0	0	0	0	1.4615	45.3453	3.146	0.176	-2.9298	0
1180113.IB	0	0	0	0	0	2017-06-26	Dagong	AA+	2	1	1	-1	0	0	0	0	0	0	0	0.375	63.9863	3.723	0.058	30.6197	0
q19011014.SH	0	0	0	0	0	2019-01-07	Dongfang Jincheng	AA	3	0	0	0	0	0	0	0	0	0	0	2.0088	44.1577	4.4344	0.0774	3.0699	0
127304.SH	0	0	0	0	0	2021-06-26	Dongfang Jincheng	AA+	2	0	0	0	0	0	0	0	0	0	0	1.6365	59.0206	2.6438	0.0858	-20.5793	0
184342.SH	1	0	0	0	0	2022-06-09	Dongfang Jincheng	AAA	1	0	0	0	0	0	0	0	0	0	0	1.8977	32.5498	7.415	0.1162	135.247	0
123007.SH	0	0	0	0	0	2018-06-26	Pengyuan	AA-	4	0	0	0	1	4	0	0	0	0	0	0.0903	60.4963	1.2358	0.3603	-58.6671	0
1780177.IB	1	0	0	0	0	2022-06-27	Pengyuan	AA+	2	1	1	-1	0	0	0	0	0	0	0	0.1123	45.9451	2.5168	0.0025	-92.3682	0
184192.SH	1	0	0	0	0	2022-06-28	Shanghai Brilliance	AAA	1	0	0	0	0	0	0	1	0	0	0	1.2219	35.2694	1.102	0.1565	27.3158	0
1480134.IB	1	0	0	0	0	2022-06-29	Dagong	AAA	1	0	0	0	0	0	0	0	1	0	0	2.4273	55.9868	0.2797	94.1882	11.1493	0
1880194.IB	1	0	0	0	0	2022-07-25	Dongfang Jincheng	AAA	1	0	0	0	0	0	0	0	0	0	0	2.2087	69.8569	2.2019	0.1668	6.7585	0
1080163.IB	0	0	0	0	0	2016-06-14	Dagong	AA	3	0	0	0	0	0	0	0	0	0	0	0.884	64.4756	3.4789	0.1033	9.8883	0
078038.IB	0	0	0	0	0	2017-05-19	Dagong	AAA	1	0	0	0	0	0	0	0	0	0	0	1.1003	72.5263	0.5064	7.2941	23.9523	0
184248.SH	1	0	0	0	0	2022-06-27	Lianhe_Fitch	AA+	2	0	0	0	0	0	0	0	0	0	1	1.551	71.147	2.0915	0.1104	-27.5265	0
1724031.IB	1	0	0	0	0	2022-06-29	Pengyuan	AA	3	0	0	0	0	0	0	0	1	0	0	1.0249	67.2527	2.5226	0.1925	-5.2338	0
122770.SH	0	0	0	0	0	2021-06-25	Lianhe_Fitch	AAA	1	0	0	0	0	0	0	0	0	0	1	2.4273	55.9868	0.2797	94.1882	11.1493	0
1780326.IB	1	0	0	0	0	2022-06-10	Dongfang Jincheng	AAA	1	0	0	0	0	0	0	0	0	0	0	1.834	44.0002	2.9453	0.1473	-7.212	0
124968.SH	0	0	0	0	0	2021-06-22	Shanghai Brilliance	AA	3	1	2	-1	0	0	0	0	0	0	0	3.924	62.9507	1.9866	0.262	4.5861	0
1780053.IB	1	0	1	0	0	2022-06-24	Lianhe_Fitch	AAA	1	0	0	0	0	0	0	1	0	0	1	1.7941	30.9657	7.3386	0.1342	12.1942	0
122772.SH	0	0	0	0	0	2018-06-25	Lianhe_Fitch	AA+	2	0	0	0	1	3	1	0	0	0	1	13.8993	78.9732	0.7567	7.129	1.1128	0
2080197.IB	1	0	0	0	0	2022-06-29	Shanghai Brilliance	AAA	1	0	0	0	0	0	0	1	0	0	0	0.4237	54.6932	0.781	0.2144	2.4356	0
2080204.IB	1	1	0	0	0	2022-06-27	Chengxin_Moody	AA+	2	0	0	0	0	0	0	1	0	1	0	2.9497	58.5801	5.3792	0.2101	4.1784	0
139031.SH	1	0	1	0	0	2022-06-27	Lianhe_Fitch	AA	3	0	0	0	0	0	0	1	0	0	1	1.4301	50.1794	6.7582	0.0698	-2.4571	0
1780288.IB	1	0	0	0	0	2022-06-10	Dagong	AA	3	0	0	0	0	0	0	0	1	0	0	2.1612	61.9292	4.6957	0.0568	16.9456	0
127740.SH	0	0	0	0	0	2021-06-28	Lianhe_Fitch	AA+	2	0	0	0	0	0	0	0	0	0	1	0.7553	65.4005	3.4939	0.0469	20.6605	0
122789.SH	0	0	0	0	0	2018-06-26	Pengyuan	AA	3	1	2	-1	0	0	0	0	0	0	0	9.4867	69.0745	1.3927	6.8304	12.7854	0
1180062.IB	0	0	0	0	0	2018-07-26	Dagong	AA	3	0	0	0	0	0	0	0	0	0	0	3.433	45.5773	5.6741	0.1733	63.5047	0
1680286.IB	1	0	0	0	0	2022-06-10	Pengyuan	AA	3	0	0	0	0	0	0	1	0	0	0	1.008	73.682	1.8405	0.0481	12.8232	0
1380058.IB	0	0	0	0	0	2019-06-26	Dagong	AA+	2	0	0	0	0	0	0	0	0	0	0	0.8975	67.1686	2.8275	0.0323	31.777	0
127027.SH	0	0	0	0	0	2021-06-29	Chengxin_Moody	AA	3	1	2	-1	0	0	0	0	0	1	0	1.9129	61.2678	0.7658	2.6733	54.0879	0
1280018.IB	1	0	0	0	0	2022-06-27	Dagong	AAA	1	0	0	0	0	0	0	0	1	0	0	3.1327	44.3828	1.2171	11.7018	34.7259	0
1480131.IB	0	0	0	0	0	2020-06-15	Pengyuan	AA	3	1	2	-1	0	0	0	0	0	0	0	1.0164	57.4121	4.2493	0.05	-6.0088	0
2280147.IB	1	0	0	0	0	2022-06-09	Lianhe_Fitch	AAA	1	0	0	0	0	0	0	0	0	0	1	1.2417	49.8695	4.1829	0.1889	24.4163	0
1980323.IB	1	0	0	0	1	2022-06-22	Lianhe_Fitch	AAA	1	0	0	0	0	0	0	0	1	0	1	3.7418	73.9674	1.8383	0.4498	30.4526	0
184242.SH	1	0	0	0	0	2022-06-29	Shanghai Brilliance	AAA	1	0	0	0	0	0	0	1	0	0	0	1.9354	58.4852	2.4813	0.1058	-3.272	0
1380266.IB	0	0	0	0	0	2018-06-29	Shanghai Brilliance	AAA	1	0	0	0	0	0	0	0	0	0	0	0.3869	57.7116	15.31	0.013	-12.6602	0
1580057.IB	0	0	0	0	0	2018-06-29	Shanghai Brilliance	AA	3	0	0	0	0	0	0	0	0	0	0	1.52	65.0547	2.3497	0.0903	-50.018	0
139048.SH	1	0	0	0	0	2022-06-28	Pengyuan	AA+	2	1	1	-1	0	0	0	0	0	0	0	-1.11	75.3636	2.1069	0.0965	16.7211	0
1780416.IB	1	1	0	0	0	2022-06-28	Chengxin_Moody	AAA	1	0	0	0	0	0	0	1	0	1	0	1.1788	69.9622	2.8781	0.0097	-11.3992	0
139474.SH	1	1	0	0	0	2022-06-27	Chengxin_Moody	AAA	1	0	0	0	0	0	0	1	0	1	0	1.4806	69.286	5.0134	0.2179	20.0137	0
124618.SH	0	0	0	0	0	2018-06-26	Lianhe_Fitch	AA+	2	1	1	-1	0	0	0	0	0	0	1	2.1461	43.1271	3.9786	5.5303	18.771	0
1580116.IB	0	0	0	0	0	2021-05-24	Pengyuan	AA	3	1	2	-1	0	0	0	0	0	0	0	2.1394	29.2675	4.4262	0.0417	2.2452	0
184004.SH	1	0	1	0	0	2022-06-24	Lianhe_Fitch	AA+	2	0	0	0	0	0	0	1	0	0	1	1.4509	45.2483	3.3063	0.1141	18.5034	0
1280197.IB	0	0	0	0	0	2019-06-26	Chengxin_Moody	AA	3	1	2	-1	0	0	0	0	0	1	0	7.2277	81.2533	1.2249	1.6325	14.059	0
1680055.IB	0	0	0	0	0	2019-06-21	Dongfang Jincheng	AA	3	0	0	0	0	0	0	0	0	0	0	2.0623	60.5349	2.5351	0.1422	-9.6385	0
1680168.IB	1	0	0	1	0	2022-06-27	Chengxin_Moody	AA	3	0	0	0	0	0	0	0	1	1	0	0.6764	53.7603	3.5472	0.1457	106.799	0
184219.SH	1	0	0	0	0	2022-05-31	Dagong	AA+	2	0	0	0	0	0	0	0	1	0	0	2.1748	52.6261	2.6054	0.1702	40.3189	0
139050.SH	1	0	0	0	0	2022-06-17	Pengyuan	AA+	2	0	0	0	0	0	0	0	0	0	0	0.8332	23.9261	5.3178	0.0569	48.8847	0
139160.SH	1	0	0	0	0	2022-06-28	Pengyuan	AA	3	0	0	0	0	0	0	0	0	0	0	1.0855	30.531	7.6932	0.1827	2.0312	0
127846.SH	1	0	0	0	1	2022-06-28	Lianhe_Fitch	AAA	1	0	0	0	0	0	0	0	1	0	1	1.1857	51.6579	2.0742	0.2827	67.6914	0
152799.SH	1	0	0	0	0	2022-06-28	Shanghai Brilliance	AA+	2	0	0	0	0	0	0	0	0	0	0	1.7482	55.9473	6.3931	0.0738	47.5149	0
1380201.IB	0	0	0	0	0	2019-06-27	Shanghai Brilliance	AAA	1	0	0	0	0	0	0	0	0	0	0	0.5736	36.8348	1.4041	0.0893	33.3277	0
127019.SH	0	0	0	0	0	2021-06-22	Pengyuan	AA	3	0	0	0	0	0	0	0	0	0	0	2.3426	64.9491	1.5418	0.053	0.2314	0
122559.SH	0	0	0	0	0	2019-06-17	Chengxin_Moody	AA+	2	0	0	0	0	0	0	0	0	1	0	3.3148	54.7408	2.0727	1.9995	2.9736	0
184572.SH	1	0	0	0	0	2022-08-15	Shanghai Brilliance	AA+	2	0	0	0	0	0	0	0	0	0	0	0.6826	56.6317	3.5694	0.1527	34.6667	0
124563.SH	0	0	0	0	0	2020-08-07	Pengyuan	AAA	1	0	0	0	0	0	0	0	0	0	0	1.7703	59.6036	1.8536	0.1551	11.7827	0
111109.SZ	1	0	0	0	0	2022-06-29	Shanghai Brilliance	AAA	1	0	0	0	0	0	0	0	0	0	0	0.3666	57.5626	3.229	0.1213	52.5704	0
124416.SH	1	0	0	0	0	2022-06-29	Dagong	AAA	1	0	0	0	0	0	0	0	1	0	0	3.2097	69.3631	1.0968	1.8768	57.0194	0
124357.SH	0	0	0	0	0	2017-11-16	Pengyuan	AAA	1	0	0	0	0	0	0	0	0	0	0	-709.796	96.846	1.7622	0.1413	-8.181	0
127332.SH	1	1	0	0	0	2022-06-23	Chengxin_Moody	AA	3	0	0	0	1	5	2	1	0	1	0	0.2677	44.3381	1.9116	0.1719	-6.1045	0
127133.SH	0	0	0	0	0	2021-06-22	Dongfang Jincheng	AA+	2	0	0	0	0	0	0	0	0	0	0	1.3405	52.0042	3.4422	0.0642	5.9863	0
152784.SH	1	0	0	0	0	2022-06-28	Pengyuan	AA+	2	0	0	0	0	0	0	0	1	0	0	0.9736	54.3266	3.1864	0.0837	20.1486	0
1780071.IB	1	0	0	0	0	2022-06-27	Pengyuan	AA+	2	1	1	-1	0	0	0	1	0	0	0	2.2157	50.2965	2.5169	0.1361	-12.2701	0
1680060.IB	1	0	0	0	0	2022-06-27	Pengyuan	AA	3	1	2	-1	0	0	0	0	1	0	0	3.111	57.3535	1.9296	0.11	21.0796	0
1480363.IB	0	0	0	0	0	2017-06-22	Chengxin_Moody	AA	3	0	0	0	0	0	0	0	0	1	0	1.0584	48.8356	4.879	0.2898	22.0249	0
152045.SH	1	0	0	0	0	2022-06-27	Shanghai Brilliance	AA+	2	0	0	0	0	0	0	0	1	0	0	0.6402	64.0561	2.342	0.3691	15.2986	0
1480557.IB	0	0	0	0	0	2020-07-20	Dagong	AA	3	0	0	0	0	0	0	0	0	0	0	0.9319	52.5526	13.6237	0.0258	0.1119	0
184568.SH	1	0	0	0	0	2022-06-22	Dagong	AAA	1	0	0	0	0	0	0	0	1	0	0	1.6745	53.8355	5.5094	0.1148	-46.9829	0
1380389.IB	0	0	0	0	0	2019-06-12	Shanghai Brilliance	AA	3	0	0	0	0	0	0	0	0	0	0	0.555	83.018	1.1585	0.3752	0.0923	0
152544.SH	1	0	0	0	0	2022-05-19	Shanghai Brilliance	AAA	1	0	0	0	0	0	0	1	0	0	0	2.2176	62.789	2.6001	0.2003	26.5833	0
1880052.IB	1	1	0	0	0	2022-06-29	Chengxin_Moody	AA+	2	0	0	0	0	0	0	1	0	1	0	1.3727	63.2991	5.2595	0.0332	23.9851	0
1680004.IB	1	0	0	0	0	2022-06-27	Pengyuan	AA	3	0	0	0	0	0	0	0	0	0	0	1.1595	53.0218	3.8395	0.2407	29.7544	0
127394.SH	0	0	0	0	0	2019-06-25	Chengxin_Moody	AA	3	0	0	0	0	0	0	0	0	1	0	1.249	65.9281	2.2351	0.0303	0.2526	0
1280386.IB	0	0	0	0	0	2019-06-24	Chengxin_Moody	AA	3	1	2	-1	0	0	0	0	0	1	0	1.134	57.1268	2.5383	0.6469	29.4452	0
139034.SH	1	0	0	1	0	2022-06-29	Chengxin_Moody	AA	3	0	0	0	0	0	0	0	1	1	0	1.6255	54.7856	2.0787	0.1067	-31.8012	0
1580147.IB	0	0	0	0	0	2017-06-28	Chengxin_Moody	AA	3	0	0	0	0	0	0	0	0	1	0	1.7785	71.5516	1.0433	5.1852	13.338	0
1680406.IB	1	0	0	0	0	2022-06-11	Pengyuan	AA	3	1	2	-1	0	0	0	0	1	0	0	1.685	57.2763	8.4217	0.0533	26.9673	0
2180505.IB	1	0	0	0	0	2022-06-27	Pengyuan	AAA	1	0	0	0	0	0	0	0	0	0	0	1.9581	65.952	1.9449	0.0807	3.7717	0
1580227.IB	1	0	0	0	0	2022-06-10	Dagong	AA	3	0	0	0	0	0	0	0	0	0	0	1.7004	38.8424	2.4935	0.3964	47.2177	0
1180128.IB	0	0	0	0	0	2016-08-11	Dagong	AA-	4	0	0	0	0	0	0	0	0	0	0	0.7929	41.328	2.4403	0.1423	4.3568	0
2280339.IB	1	0	0	0	0	2022-07-13	Dongfang Jincheng	AAA	1	0	0	0	0	0	0	0	1	0	0	0.8292	58.0822	2.4748	0.1447	-0.6812	0
122870.SH	0	0	0	0	0	2016-06-24	Chengxin_Moody	AA	3	0	0	0	0	0	0	0	0	1	0	1.4718	64.8973	3.1889	0.0863	6.2559	0
1480139.IB	0	0	0	0	0	2017-06-21	Pengyuan	AA+	2	0	0	0	0	0	0	0	0	0	0	0.652	55.7473	2.6062	0.0938	-28.0702	0
152175.SH	1	0	0	0	0	2022-06-29	Pengyuan	AAA	1	0	0	0	0	0	0	0	0	0	0	4.3869	58.5559	2.6732	0.0922	18.3481	0
1780332.IB	1	0	0	0	0	2022-06-29	Pengyuan	AA	3	0	0	0	0	0	0	1	0	0	0	2.0431	57.3025	2.4396	0.0554	12.6581	0
2180408.IB	1	0	0	0	0	2022-05-16	Dongfang Jincheng	AAA	1	0	0	0	0	0	0	0	1	0	0	9.7392	61.7416	5.3356	0.139	2.2879	0
1880038.IB	1	0	0	0	0	2022-06-28	Dagong	AA+	2	0	0	0	0	0	0	1	0	0	0	1.8919	58.2308	1.5917	0.094	1.3588	0
184375.SH	1	0	0	1	0	2022-06-24	Chengxin_Moody	AAA	1	0	0	0	0	0	0	0	1	1	0	0.9949	62.7013	2.2001	0.1425	11.7105	0
1580195.IB	1	0	0	0	0	2022-06-08	Lianhe_Fitch	AA+	2	1	1	-1	0	0	0	0	0	0	1	1.2958	66.5049	3.8399	0.121	8.9641	0
1280322.IB	0	0	0	0	0	2019-06-26	Pengyuan	AA+	2	0	0	0	0	0	0	0	0	0	0	2.4209	60.6618	3.8293	0.0391	35.2521	0
1980112.IB	0	0	0	0	0	2019-03-22	Lianhe_Fitch	AAA	1	0	0	0	0	0	0	0	0	0	1	6.9008	61.8372	1.8272	0	45.1124	0
2180468.IB	1	0	0	0	0	2022-05-31	Dongfang Jincheng	AAA	1	0	0	0	0	0	0	1	0	0	0	-1.6816	69.1355	0.6386	5.8727	-33.7715	0
1580054.IB	0	0	0	0	0	2020-06-28	Shanghai Brilliance	AA	3	0	0	0	0	0	0	0	0	0	0	-0.3692	35.2341	3.2669	0.0001	-99.9329	0
2180299.IB	1	0	0	0	0	2022-06-10	Pengyuan	AA+	2	0	0	0	0	0	0	0	1	0	0	1.65	61.8865	1.9927	0.2958	11.4245	0
152153.SH	1	0	0	0	0	2022-06-27	Pengyuan	AA	3	0	0	0	0	0	0	1	0	0	0	1.2685	65.4975	8.1942	0.2682	87.4974	0
1780314.IB	1	0	0	0	0	2022-06-28	Pengyuan	AA+	2	1	1	-1	0	0	0	1	0	0	0	1.3971	60.5398	2.173	0.2706	31.4515	0
184005.SH	1	0	0	1	0	2022-06-24	Chengxin_Moody	AA+	2	0	0	0	0	0	0	0	1	1	0	2.4853	64.0514	2.7577	0.2391	18.2727	0
184376.SH	1	0	0	0	0	2022-06-27	Dongfang Jincheng	AA+	2	0	0	0	0	0	0	1	0	0	0	3.1237	62.6988	2.5906	0.1018	27.7988	0
2080098.IB	1	0	0	1	0	2022-06-28	Chengxin_Moody	AAA	1	0	0	0	0	0	0	0	1	1	0	1.9249	64.8554	2.5014	0.1603	2.9037	0
1780395.IB	1	1	0	0	0	2022-06-02	Chengxin_Moody	AAA	1	0	0	0	0	0	0	1	0	1	0	2.0187	58.7809	5.951	0.1057	18.17	0
184450.SH	1	0	0	0	0	2022-06-01	Shanghai Brilliance	AA+	2	0	0	0	0	0	0	0	0	0	0	1.1902	48.3146	4.2326	0.0537	6.895	0
1680279.IB	1	0	0	1	0	2022-06-27	Chengxin_Moody	AAA	1	0	0	0	0	0	0	0	1	1	0	1.2077	56.8582	2.2563	0.1068	2.674	0
124953.SH	0	0	0	0	0	2017-06-27	Chengxin_Moody	AA+	2	0	0	0	0	0	0	0	0	1	0	0.2257	56.2966	1.1322	3.5633	2.1404	0
1780011.IB	1	0	0	0	0	2022-06-15	Pengyuan	AA+	2	1	1	-1	0	0	0	0	0	0	0	2.5658	30.8837	4.4839	0.1814	5.3874	0
152208.SH	1	0	0	0	0	2022-06-27	Pengyuan	AA	3	0	0	0	0	0	0	0	0	0	0	2.3119	55.7293	3.9437	0.0614	4.5993	0
2080006.IB	1	0	0	1	0	2022-06-28	Chengxin_Moody	AA+	2	0	0	0	0	0	0	0	1	1	0	2.5414	66.7967	1.8515	0.3777	45.5451	0
1680299.IB	1	0	0	0	0	2022-06-23	Shanghai Brilliance	AA+	2	0	0	0	0	0	0	0	0	0	0	2.4179	57.7135	13.3106	0.2441	53.3355	0
124924.SH	0	0	0	0	0	2021-06-28	Lianhe_Fitch	AA	3	0	0	0	0	0	0	0	0	0	1	1.5405	63.119	2.0462	0.082	-1.1223	0
1280240.IB	0	0	0	0	0	2019-06-25	Chengxin_Moody	AA	3	1	2	-1	0	0	0	0	0	1	0	0.9155	66.033	2.8141	0.079	34.2159	0
152734.SH	1	0	0	0	0	2022-06-28	Chengxin_Moody	AAA	1	0	0	0	0	0	0	0	0	1	0	1.6066	49.7668	4.4798	0.1226	10.2582	0
2180457.IB	1	1	0	0	0	2022-06-14	Chengxin_Moody	AA+	2	0	0	0	0	0	0	1	0	1	0	0.7405	54.9223	3.4085	0.045	32.3545	0
1780202.IB	1	0	0	0	0	2022-06-16	Dongfang Jincheng	AAA	1	0	0	0	0	0	0	0	0	0	0	3.2014	56.8308	4.503	0.1262	-10.0653	0
124390.SH	0	0	0	0	0	2020-06-28	Dagong	AA	3	0	0	0	0	0	0	0	0	0	0	0.4188	30.5067	2.6355	0.2705	67.6686	0
184513.SH	1	0	0	0	0	2022-06-14	Dongfang Jincheng	AAA	1	0	0	0	0	0	0	0	0	0	0	1.7588	67.1902	4.0172	0.0721	21.398	0
152054.SH	1	0	1	0	0	2022-06-21	Lianhe_Fitch	AAA	1	0	0	0	0	0	0	1	0	0	1	2.258	51.3848	4.3404	0.0941	9.7055	0
127775.SH	1	0	0	0	1	2022-06-28	Lianhe_Fitch	AAA	1	0	0	0	0	0	0	0	1	0	1	1.1857	51.6579	2.0742	0.2827	67.6914	0
2180493.IB	1	0	0	0	0	2022-06-19	Dongfang Jincheng	AAA	1	0	0	0	0	0	0	0	1	0	0	1.0241	54.9128	1.4643	1.7515	32.5355	0
2080318.IB	1	1	0	0	0	2022-06-29	Chengxin_Moody	AA+	2	0	0	0	0	0	0	1	0	1	0	1.3727	63.2991	5.2595	0.0332	23.9851	0
122730.SH	0	0	0	0	0	2017-06-29	Chengxin_Moody	AA	3	0	0	0	0	0	0	0	0	1	0	0.661	52.8897	1.5116	0.2146	-6.9756	0
122834.SH	0	0	0	0	0	2017-06-22	Pengyuan	AA	3	0	0	0	0	0	0	0	0	0	0	0.3285	50.3733	3.3168	0.17	-2.6141	0
139213.SH	1	0	0	0	0	2022-06-28	Shanghai Brilliance	AA	3	0	0	0	0	0	0	0	0	0	0	1.9631	49.985	4.0284	0.0964	0.0873	0
127540.SH	1	0	0	0	0	2022-05-29	Dagong	AAA	1	0	0	0	0	0	0	0	0	0	0	10.5464	61.5866	0.6074	31.2	29.1642	0
152143.SH	1	0	0	0	0	2022-05-30	Dongfang Jincheng	AA	3	0	0	0	0	0	0	0	0	0	0	1.6399	58.7774	2.4187	0.1045	28.522	0
1480192.IB	0	0	0	0	0	2020-06-24	Pengyuan	AA	3	0	0	0	0	0	0	0	0	0	0	2.2352	57.8569	3.7434	0.0659	-0.3752	0
1680303.IB	1	1	0	0	0	2022-06-28	Chengxin_Moody	AAA	1	0	0	0	0	0	0	1	0	1	0	0.1038	49.7517	0.5276	0.9251	4.4071	0
q16120202.IB	0	0	0	0	0	2016-11-16	Shanghai Brilliance	AA+	2	0	0	0	0	0	0	0	0	0	0	7.8405	69.5703	1.4513	1.1729	561.969	0
1180152.IB	0	0	0	0	0	2018-06-26	Lianhe_Fitch	AAA	1	0	0	0	0	0	0	0	0	0	1	7.5441	85.0439	0.7358	10.6858	13.4878	0
1080005.IB	0	0	0	0	0	2016-06-28	Chengxin_Moody	AAA	1	0	0	0	0	0	0	0	0	1	0	6.0835	60.5841	0.2395	148.385	0.6564	0
152246.SH	1	0	0	0	0	2022-06-28	Pengyuan	AAA	1	0	0	0	0	0	0	1	0	0	0	1.0434	44.144	4.6137	0.0545	-0.3107	0
1180129.IB	0	0	0	0	0	2018-06-26	Pengyuan	AA+	2	0	0	0	0	0	0	0	0	0	0	0.4185	64.6572	3.9055	0.0254	37.416	0
1880167.IB	1	0	0	0	0	2022-06-07	Shanghai Brilliance	AA+	2	0	0	0	0	0	0	1	0	0	0	1.3876	59.0834	3.6009	0.0957	-20.4165	0
1280415.IB	0	0	0	0	0	2017-06-19	Dagong	AA	3	0	0	0	0	0	0	0	0	0	0	1.506	65.3985	5.3163	0.041	-1.5103	0
1080015.IB	0	0	0	0	0	2016-06-28	Dagong	AAA	1	0	0	0	0	0	0	0	0	0	0	1.4389	61.3428	1.5256	1.5487	3.2764	0
124961.SH	0	0	0	0	0	2020-06-19	Dongfang Jincheng	AA	3	0	0	0	0	0	0	0	0	0	0	2.9432	66.3603	1.8669	0.2522	8.1534	0
2080142.IB	1	1	0	0	0	2022-06-24	Chengxin_Moody	AAA	1	0	0	0	0	0	0	1	0	1	0	11.4684	50.2005	2.0146	2.2905	4.7217	0
1380196.IB	0	0	0	0	0	2019-06-28	Pengyuan	AA+	2	0	0	0	0	0	0	0	0	0	0	2.1868	68.8373	1.0767	3.4625	34.2498	0
1480290.IB	0	0	0	0	0	2020-06-24	Dagong	AA	3	0	0	0	0	0	0	0	0	0	0	0.7169	69.9116	11.4395	0.3664	239.656	0
127575.SH	1	0	0	0	0	2022-06-27	Chengxin_Moody	AA	3	0	0	0	0	0	0	0	0	1	0	2.2501	38.8755	5.5769	0.2092	-20.8844	0
2180064.IB	1	1	0	0	0	2022-06-13	Chengxin_Moody	AA	3	0	0	0	0	0	0	1	0	1	0	0.4627	58.4642	1.4439	14.3207	31.5404	0
1880144.IB	1	0	1	0	0	2022-06-21	Lianhe_Fitch	AA	3	0	0	0	0	0	0	1	0	0	1	1.434	53.4857	3.8518	0.0567	0.2385	0
1480563.IB	1	0	0	0	0	2022-06-23	Lianhe_Fitch	AA	3	0	0	0	0	0	0	0	0	0	1	2.467	73.9742	0.194	222.59	-19.3174	0
139184.SH	1	0	0	0	0	2022-06-27	Pengyuan	AA+	2	0	0	0	0	0	0	0	0	0	0	2.635	54.9112	2.552	0.1215	91.6639	0
122858.SH	0	0	0	0	0	2016-06-14	Dagong	AA	3	0	0	0	0	0	0	0	0	0	0	0.884	64.4756	3.4789	0.1033	9.8883	0
127137.SH	0	0	0	0	0	2019-06-25	Chengxin_Moody	AA	3	0	0	0	0	0	0	0	0	1	0	2.6349	48.2799	4.607	0.0612	298.228	0
152907.SH	1	0	1	0	0	2022-06-23	Lianhe_Fitch	AAA	1	0	0	0	0	0	0	1	0	0	1	1.1586	47.3312	1.0813	36.2837	65.4221	0
124303.SH	0	0	0	0	0	2019-06-22	Pengyuan	AA+	2	0	0	0	0	0	0	0	0	0	0	2.2386	46.1956	6.5459	0.0645	19.6213	0
2280190.IB	1	0	0	0	0	2022-06-28	Pengyuan	AA+	2	1	1	-1	0	0	0	0	0	0	0	0.4878	37.6143	5.0405	0.0502	-22.7497	0
2180322.IB	1	0	0	0	0	2022-06-23	Shanghai Brilliance	AA+	2	0	0	0	0	0	0	0	0	0	0	2.4179	57.7135	13.3106	0.2441	53.3355	0
1780262.IB	1	0	0	0	0	2022-06-23	Dongfang Jincheng	AAA	1	0	0	0	0	0	0	1	0	0	0	0.9439	57.2874	2.0194	0.3252	-0.0492	0
1080126.IB	0	0	0	0	0	2017-06-28	Chengxin_Moody	AA	3	0	0	0	0	0	0	0	0	1	0	1.3485	56.9428	2.531	0.3957	82.6665	0
1480293.IB	0	0	0	0	0	2020-06-28	Pengyuan	AA	3	1	2	-1	0	0	0	0	0	0	0	1.5622	44.5983	2.8461	0.3899	-5.0904	0
127871.SH	1	1	0	0	0	2022-05-30	Chengxin_Moody	AAA	1	0	0	0	0	0	0	1	0	1	0	1.6997	64.5904	2.176	0.2089	1.5515	0
2080029.IB	1	0	0	1	0	2022-06-28	Chengxin_Moody	AAA	1	0	0	0	0	0	0	0	1	1	0	3.2097	69.3631	1.0968	1.8768	57.0194	0
1680417.IB	0	0	0	0	0	2021-06-29	Dagong	AAA	1	0	0	0	0	0	0	0	0	0	0	2.4273	55.9868	0.2797	94.1882	11.1493	0
127286.SH	1	0	0	0	0	2022-06-24	Lianhe_Fitch	AA	3	0	0	0	0	0	0	0	0	0	1	4.5932	65.3067	3.759	0.1349	103.32	0
1980381.IB	1	0	0	1	0	2022-06-27	Chengxin_Moody	AA+	2	0	0	0	0	0	0	0	1	1	0	2.0722	57.5121	11.7274	0.0617	9.685	0
0980143.IB	0	0	0	0	0	2019-06-19	Lianhe_Fitch	AA+	2	1	1	-1	0	0	0	0	0	0	1	5.7683	50.6586	1.2007	2.0346	0.7052	0
068012.BC	1	1	0	0	0	2022-06-27	Chengxin_Moody	AAA	1	0	0	0	0	0	0	1	0	1	0	0.7743	59.2496	1.1497	3.3982	9.0069	0
127513.SH	1	0	0	0	0	2022-06-28	Pengyuan	AAA	1	0	0	0	0	0	0	1	0	0	0	0.9822	48.2409	3.3776	0.1471	25.7582	0
124809.SH	0	0	0	0	0	2020-06-28	Dagong	AA	3	1	2	-1	0	0	0	0	0	0	0	0.6962	63.2364	4.2041	0.0947	-14.7488	0
1680090.IB	1	0	1	0	0	2022-06-27	Lianhe_Fitch	AAA	1	0	0	0	0	0	0	1	0	0	1	13.6245	64.0405	0.994	6.3171	41.9096	0
068033.IB	0	0	0	0	0	2015-07-27	Dagong	AAA	1	0	0	0	0	0	0	0	0	0	0	-26.1702	72.5612	0.7752	12.0604	-11.7332	0
098057.IB	0	0	0	0	0	2015-05-26	Pengyuan	AA	3	0	0	0	0	0	0	0	0	0	0	3.3828	46.3886	2.462	0.0127	-2.1087	0
1824016.IB	0	0	0	0	0	2018-09-25	Pengyuan	AA	3	0	0	0	0	0	0	0	0	0	0	1.734	59.218	5.0387	0.0783	-36.2633	0
139140.SH	0	0	0	0	0	2021-06-28	Lianhe_Fitch	AA	3	0	0	0	0	0	0	0	0	0	1	0.4242	42.0764	4.5312	0.1021	30.7683	0
139016.SH	1	0	0	0	0	2022-06-23	Dongfang Jincheng	AA	3	0	0	0	0	0	0	0	1	0	0	2.4091	48.2862	3.9348	0.1473	23.7907	0
1580113.IB	0	0	0	0	0	2021-06-24	Lianhe_Fitch	AA	3	0	0	0	0	0	0	0	0	0	1	2.7343	54.4416	4.0188	0.1141	11.9681	0
111106.SZ	1	0	0	1	0	2022-06-22	Chengxin_Moody	AAA	1	0	0	0	0	0	0	0	1	1	0	1.0013	48.5832	1.1224	0.1871	-21.2763	0
2080281.IB	1	0	0	1	0	2022-06-24	Chengxin_Moody	AAA	1	0	0	0	0	0	0	0	1	1	0	1.0403	65.5642	1.6578	0.4037	24.1369	0
122588.SH	0	0	0	0	0	2019-06-25	Pengyuan	AA	3	0	0	0	0	0	0	0	0	0	0	1.882	46.3239	6.1693	0.0728	-1.1522	0
2280341.IB	1	0	0	0	0	2022-07-06	Dongfang Jincheng	AA+	2	0	0	0	0	0	0	0	1	0	0	5.8981	65.5791	2.8201	0.0705	19.5698	0
1824020.IB	0	0	0	0	0	2018-08-01	Chengxin_Moody	AA	3	0	0	0	0	0	0	0	0	1	0	8.8879	79.9259	2.8497	0	0	0
122660.SH	0	0	0	0	0	2021-06-29	Dagong	AAA	1	0	0	0	0	0	0	0	0	0	0	3.1327	44.3828	1.2171	11.7018	34.7259	0
152129.SH	1	0	0	1	0	2022-06-23	Chengxin_Moody	AAA	1	0	0	0	0	0	0	0	1	1	0	0.8504	69.5624	3.9203	0.0808	19.922	0
124005.SH	0	0	0	0	0	2019-06-21	Chengxin_Moody	AA+	2	0	0	0	0	0	0	0	0	1	0	0.7514	57.206	1.4624	0.2169	7.3702	0
2280151.IB	1	0	0	0	0	2022-06-24	Dongfang Jincheng	AA+	2	1	1	-1	0	0	0	0	0	0	0	1.5062	58.2741	4.9893	0.0563	8.8083	0
184562.SH	1	0	0	0	0	2022-06-28	Dongfang Jincheng	AAA	1	0	0	0	0	0	0	0	0	0	0	1.7587	62.6672	3.0083	0.0984	-23.4131	0
1280430.IB	0	0	0	0	0	2019-06-26	Pengyuan	AA+	2	0	0	0	0	0	0	0	0	0	0	2.4886	57.0315	4.3306	0.0337	51.1851	0
078067.IB	1	0	0	0	0	2022-06-24	Chengxin_Moody	AAA	1	0	0	0	0	0	0	0	0	1	0	9.1195	71.8491	0.3653	8.6474	84.6556	0
127251.SH	0	0	0	0	0	2021-06-18	Dongfang Jincheng	AA	3	0	0	0	0	0	0	0	0	0	0	0.4242	42.0764	4.5312	0.1021	30.7683	0
127718.SH	1	0	0	0	0	2022-06-27	Pengyuan	AA	3	0	0	0	0	0	0	0	0	0	0	2.3119	55.7293	3.9437	0.0614	4.5993	0
124732.SH	0	0	0	0	0	2020-06-24	Lianhe_Fitch	AA	3	1	2	-1	0	0	0	0	0	0	1	1.7715	66.7899	2.6825	0.0391	7.5283	0
2180282.IB	1	1	0	0	0	2022-06-22	Chengxin_Moody	AAA	1	0	0	0	0	0	0	1	0	1	0	0.6027	68.8598	2.3458	0.3935	-13.9546	0
088042.IB	0	0	0	0	0	2015-06-24	Lianhe_Fitch	AA+	2	0	0	0	0	0	0	0	0	0	1	1.6502	67.4071	3.8968	0.061	34.8194	0
1880213.IB	1	0	0	0	0	2022-06-17	Dagong	AA	3	0	0	0	0	0	0	1	0	0	0	1.3775	24.9657	8.678	0.0755	-5.4318	0
2180037.IB	1	0	0	0	0	2022-06-20	Dongfang Jincheng	AAA	1	0	0	0	0	0	0	0	1	0	0	1.0017	67.9619	1.0483	9.9687	14.4643	0
1680263.IB	1	0	0	0	0	2022-07-27	Pengyuan	AA+	2	0	0	0	0	0	0	1	0	0	0	1.3538	44.3039	6.3442	0.2202	-9.7436	0
2180307.IB	1	0	0	0	0	2022-06-29	Dagong	AAA	1	0	0	0	0	0	0	0	0	0	0	1.1369	39.8128	4.8499	0.0687	-8.0382	0
122595.SH	0	0	0	0	0	2017-06-28	Chengxin_Moody	AA	3	0	0	0	0	0	0	0	0	1	0	0.8622	48.323	5.5514	0.4698	-16.6517	0
1380284.IB	0	0	0	0	0	2020-06-28	Shanghai Brilliance	AA	3	0	0	0	0	0	0	0	0	0	0	-0.3692	35.2341	3.2669	0.0001	-99.9329	0
1480565.IB	0	0	0	0	0	2021-06-28	Shanghai Brilliance	AA	3	1	2	-1	0	0	0	0	0	0	0	0.5758	70.5005	2.4629	0.0652	6.9459	0
1380197.IB	0	0	0	0	0	2017-06-22	Pengyuan	AA	3	0	0	0	0	0	0	0	0	0	0	0.975	27.7354	4.1186	0.0436	-45.3294	0
127615.SH	1	0	0	0	0	2022-06-29	Shanghai Brilliance	AA	3	0	0	0	0	0	0	1	0	0	0	1.7716	44.046	5.9539	0.1362	80.7593	0
139216.SH	1	0	0	0	0	2022-06-28	Pengyuan	AA	3	1	2	-1	0	0	0	0	1	0	0	2.4853	64.0514	2.7577	0.2391	18.2727	0
1880311.IB	1	0	0	0	1	2022-06-24	Lianhe_Fitch	AA	3	0	0	0	0	0	0	0	1	0	1	1.4856	50.429	9.4866	0.101	13.3633	0
124180.SH	0	0	0	0	0	2019-06-20	Pengyuan	AA	3	0	0	0	0	0	0	0	0	0	0	0.9837	41.0473	8.2687	0.0258	1.851	0
127446.SH	1	0	1	0	0	2022-06-23	Lianhe_Fitch	AAA	1	0	0	0	0	0	0	1	0	0	1	0.6988	55.7443	1.9731	1.0633	10.9075	0
1480253.IB	0	0	0	0	0	2017-06-29	Chengxin_Moody	AA+	2	0	0	0	0	0	0	0	0	1	0	0.609	53.1466	3.3063	0.0987	-65.8248	0
058010.IB	0	0	0	0	0	2015-06-24	Chengxin_Moody	AAA	1	0	0	0	0	0	0	0	0	1	0	15.813	81.5709	0.3579	8.395	-6.9254	0
122685.SH	0	0	0	0	0	2018-05-22	Pengyuan	AA	3	0	0	0	0	0	0	0	0	0	0	1.2625	67.1124	3.0837	0.0734	67.1797	0
1280316.IB	0	0	0	0	0	2017-08-30	Chengxin_Moody	AA	3	0	0	0	0	0	0	0	0	1	0	1.2959	41.4031	2.9175	0.3896	-4.8916	0
1780282.IB	1	0	0	0	0	2022-06-23	Pengyuan	AA	3	0	0	0	0	0	0	1	0	0	0	1.1519	59.3552	2.2968	0.0081	-21.8324	0
1980069.IB	1	0	0	0	0	2022-06-10	Shanghai Brilliance	AAA	1	0	0	0	0	0	0	1	0	0	0	10.6601	74.8081	1.1501	510.847	45.7597	0
1480035.IB	0	0	0	0	0	2019-06-21	Lianhe_Fitch	AA+	2	0	0	0	0	0	0	0	0	0	1	3.8201	58.2458	3.8674	0.0799	-18.9837	0
127757.SH	1	0	0	0	0	2022-06-14	Dongfang Jincheng	AA	3	0	0	0	0	0	0	0	0	0	0	2.5786	56.1405	5.4347	0.1056	2.8292	0
184441.SH	1	0	0	0	0	2022-09-09	Pengyuan	AAA	1	0	0	0	0	0	0	0	0	0	0	2.3803	55.5628	5.8038	0.2311	8.4775	0
184399.SH	1	0	0	0	1	2022-06-02	Lianhe_Fitch	AA+	2	0	0	0	0	0	0	0	1	0	1	0.7267	63.689	2.7139	0.0783	-15.3144	0
1780266.IB	1	0	0	0	0	2022-06-29	Shanghai Brilliance	AAA	1	0	0	0	0	0	0	1	0	0	0	1.9277	57.2582	2.4114	0.0884	-14.3428	0
184306.SH	1	0	0	0	0	2022-06-24	Shanghai Far East	AAA	1	0	0	0	0	0	0	1	0	0	0	2.7119	60.5079	3.9213	0.0905	0.7039	0
1980215.IB	1	0	0	0	0	2022-06-29	Shanghai Brilliance	AAA	1	0	0	0	0	0	0	1	0	0	0	3.0365	58.7901	2.2924	0.0899	1.4027	0
068017.BC	0	0	0	0	0	2015-06-26	Dagong	AAA	1	0	0	0	0	0	0	0	0	0	0	0.3813	55.4057	1.3071	10.6865	-5.0102	0
1924022.IB	1	0	0	0	0	2022-06-28	Shanghai Brilliance	AA+	2	0	0	0	0	0	0	0	0	0	0	3.5704	61.3167	2.562	0.249	15.1687	0
127625.SH	1	0	0	0	0	2022-06-24	Dongfang Jincheng	AA	3	0	0	0	0	0	0	1	0	0	0	1.7892	64.3131	2.2814	0.2247	-10.4023	0
2280113.IB	1	0	0	0	0	2022-06-29	Shanghai Brilliance	AA+	2	0	0	0	0	0	0	0	1	0	0	1.8695	61.0821	4.2075	0.093	4.8836	0
1380013.IB	0	0	0	0	0	2019-06-11	Lianhe_Fitch	AA+	2	1	1	-1	0	0	0	0	0	0	1	2.5453	75.1784	3.2817	0.1083	1.4112	0
139089.SH	0	0	0	0	0	2020-06-30	Shanghai Brilliance	AA+	2	0	0	0	0	0	0	0	0	0	0	0.4551	69.6806	2.5087	0.166	-1.8115	0
2080021.IB	1	0	0	0	0	2022-06-28	Pengyuan	AAA	1	0	0	0	0	0	0	0	0	0	0	0.9824	36.7114	4.0828	0.0429	-21.8188	0
1180047.IB	0	0	0	0	0	2017-06-26	Pengyuan	AA+	2	0	0	0	0	0	0	0	0	0	0	1.9401	64.2882	0.9635	4.2289	29.9857	0
124044.SH	1	0	0	0	1	2022-06-23	Lianhe_Fitch	AAA	1	0	0	0	0	0	0	0	1	0	1	12.2768	86.3651	0.8394	7.8825	17.3157	0
2180513.IB	1	0	0	0	0	2022-06-24	Lianhe_Fitch	AAA	1	0	0	0	0	0	0	0	0	0	1	1.3957	63.2305	4.2559	0.0878	2.2795	0
184025.SH	1	0	0	0	0	2022-06-29	Chengxin_Moody	AAA	1	0	0	0	0	0	0	0	0	1	0	1.8292	48.2803	5.6928	0.0444	36.3863	0
184074.SH	1	0	0	0	0	2022-06-28	Shanghai Brilliance	AA	3	0	0	0	0	0	0	0	1	0	0	0.6134	69.192	5.1204	0.0363	-6.0547	0
127089.SH	0	0	0	0	0	2019-06-21	Lianhe_Fitch	AA+	2	0	0	0	0	0	0	0	0	0	1	0.7274	59.734	7.1387	0.069	8.8771	0
1580162.IB	0	0	0	0	0	2021-06-29	Dagong	AA+	2	0	0	0	0	0	0	0	0	0	0	1.7591	64.3321	3.6492	0.0196	-4.9367	0
2080244.IB	1	0	0	1	0	2022-06-22	Chengxin_Moody	AAA	1	0	0	0	0	0	0	0	1	1	0	1.0013	48.5832	1.1224	0.1871	-21.2763	0
122914.SH	0	0	0	0	0	2016-06-27	Shanghai Brilliance	AA+	2	0	0	0	0	0	0	0	0	0	0	2.7621	61.5332	0.9996	0.7045	1.6711	0
152721.SH	1	0	0	0	0	2022-06-16	Dongfang Jincheng	AAA	1	0	0	0	0	0	0	0	1	0	0	1.2484	46.2294	4.9936	0.6119	107.208	0
124940.SH	0	0	0	0	0	2021-06-28	Dagong	AA	3	1	2	-1	0	0	0	0	0	0	0	4.8299	40.0334	5.13	0.0851	18.2368	0
1280294.IB	0	0	0	0	0	2019-06-20	Chengxin_Moody	AA	3	1	2	-1	0	0	0	0	0	1	0	1.6204	56.7735	4.4701	0.0374	5.0357	0
127057.SH	0	0	0	0	0	2021-06-25	Dongfang Jincheng	AA	3	0	0	0	0	0	0	0	0	0	0	0.7239	58.4737	3.3736	0.0609	-1.5474	0
152931.SH	1	0	0	0	0	2022-06-16	Dongfang Jincheng	AA+	2	0	0	0	0	0	0	0	0	0	0	1.5859	57.9069	2.7551	0.0525	4.0286	0
122827.SH	0	0	0	0	0	2017-05-27	Dagong	AA	3	1	1	-2	0	0	0	0	0	0	0	18.6224	55.388	1.2102	28.5005	40.7873	0
1480511.IB	1	0	0	0	0	2022-06-28	Lianhe_Fitch	AAA	1	0	0	0	0	0	0	0	0	0	1	-0.512	56.6253	1.6683	0.6771	173.412	0
152363.SH	1	0	0	0	0	2022-06-20	Dongfang Jincheng	AA	3	0	0	0	0	0	0	1	0	0	0	1.1865	57.6801	2.7647	0.1646	51.6885	0
184317.SH	1	0	0	0	0	2022-06-21	Pengyuan	AA+	2	0	0	0	0	0	0	1	0	0	0	2.7455	27.4754	4.7689	0.0727	-0.8064	0
127336.SH	0	0	0	0	0	2019-06-24	Dagong	AA	3	0	0	0	0	0	0	0	0	0	0	0.9138	44.5014	2.5008	0.1864	-6.2373	0
2080289.IB	1	1	0	0	0	2022-06-24	Chengxin_Moody	AAA	1	0	0	0	0	0	0	1	0	1	0	7.1785	55.7209	1.0102	2.6107	11.0689	0
152379.SH	1	0	0	0	1	2022-06-24	Lianhe_Fitch	AAA	1	0	0	0	0	0	0	0	1	0	1	1.3518	68.2851	2.7283	1.1089	44.85	0
122614.SH	0	0	0	0	0	2018-06-25	Dagong	AA	3	0	0	0	0	0	0	0	0	0	0	1.9376	64.0816	3.0895	0.058	1.1542	0
1980196.IB	1	0	0	0	0	2022-06-25	Dongfang Jincheng	AA	3	0	0	0	0	0	0	0	0	0	0	1.1241	56.8818	2.3325	0.1216	74.0798	0
2280161.IB	1	0	0	0	0	2022-06-29	Shanghai Far East	AA+	2	0	0	0	0	0	0	1	0	0	0	1.1248	62.3286	2.8542	0.0492	2.209	0
1480380.IB	0	0	0	0	0	2018-06-07	Pengyuan	AA	3	0	0	0	0	0	0	0	0	0	0	1.4116	48.9661	1.938	0.3108	-20.1981	0
088009.IB	0	0	0	0	0	2017-06-30	Chengxin_Moody	AAA	1	0	0	0	0	0	0	0	0	1	0	1.0134	58.074	1.5665	2.4162	-22.1251	0
123013.SH	0	0	0	0	0	2019-05-27	Pengyuan	AA	3	1	3	0	0	0	0	0	0	0	0	1.8758	45.1031	1.4183	0.4419	11.6376	0
139030.SH	1	0	0	0	0	2022-06-28	Pengyuan	AA	3	0	0	0	0	0	0	1	0	0	0	2.1895	53.0933	2.3145	0.1243	37.0432	0
152884.SH	1	0	0	0	0	2022-06-29	Shanghai Brilliance	AA+	2	0	0	0	0	0	0	0	0	0	0	1.7198	63.056	2.7011	0.0612	57.555	0
1480238.IB	0	0	0	0	0	2020-07-28	Dagong	AA+	2	0	0	0	0	0	0	0	0	0	0	1.7449	70.743	3.0864	0.1749	20.8816	0
152591.SH	1	0	0	0	0	2022-06-08	Pengyuan	AAA	1	0	0	0	0	0	0	0	0	0	0	1.9708	58.9007	2.3086	0.1701	5.1123	0
2180445.IB	1	1	0	0	0	2022-06-24	Chengxin_Moody	AAA	1	0	0	0	0	0	0	1	0	1	0	9.7088	64.1734	1.2083	4.6218	48.281	0
068003.IB	0	0	0	0	0	2015-07-03	Dagong	AAA	1	0	0	0	0	0	0	0	0	0	0	1.2306	52.7542	2.2585	0.0654	4.9289	0
120526.SH	0	0	0	0	0	2020-06-23	Chengxin_Moody	AAA	1	0	0	0	0	0	0	0	0	1	0	5.4997	67.548	1.3017	1.9924	25.7604	0
1780150.IB	1	0	0	0	0	2022-06-28	Pengyuan	AA	3	0	0	0	0	0	0	0	1	0	0	0.8785	58.1813	2.8994	0.0583	16.2885	0
1680041.IB	1	0	0	0	0	2022-06-28	Dagong	AAA	1	0	0	0	0	0	0	1	0	0	0	1.0357	55.5284	4.4691	0.0482	-4.2092	0
111070.SZ	1	0	0	0	0	2022-06-28	Dagong	AA	3	1	2	-1	0	0	0	0	1	0	0	9.156	71.9489	0.7619	11.5426	49.4658	0
139033.SH	1	0	0	0	0	2022-05-31	Pengyuan	AA+	2	0	0	0	0	0	0	1	0	0	0	0.834	34.8498	7.9063	0.0498	-23.5234	0
127289.SH	1	0	0	0	0	2022-06-12	Dongfang Jincheng	AA	3	0	0	0	0	0	0	1	0	0	0	0.0588	27.0237	6.6813	1.0257	910.265	0
1480264.IB	1	0	0	1	0	2022-06-28	Chengxin_Moody	AAA	1	0	0	0	0	0	0	0	1	1	0	-0.7311	73.8359	0.6002	12.1782	20.9295	0
184187.SH	1	0	0	0	0	2022-06-29	Pengyuan	AAA	1	0	0	0	0	0	0	0	1	0	0	1.0249	67.2527	2.5226	0.1925	-5.2338	0
1280064.IB	0	0	0	0	0	2017-06-05	Pengyuan	AA	3	0	0	0	0	0	0	0	0	0	0	2.3479	59.7865	3.9818	0.1354	6.4823	0
1280375.IB	0	0	0	0	0	2019-06-11	Chengxin_Moody	AA	3	0	0	0	0	0	0	0	0	1	0	5.8302	64.329	0.9522	0.0985	75.6029	0
123027.SH	1	0	0	1	0	2022-06-21	Chengxin_Moody	AAA	1	0	0	0	0	0	0	0	1	1	0	2.4158	79.111	1.5514	0.4233	22.5322	0
152549.SH	1	0	0	1	0	2022-06-28	Chengxin_Moody	AA	3	0	0	0	0	0	0	0	1	1	0	2.039	58.8055	1.8267	0.0978	10.1155	0
1980009.IB	1	0	0	0	0	2022-07-29	Pengyuan	AA	3	0	0	0	0	0	0	0	0	0	0	2.021	65.7681	3.3334	0.0756	23.6765	0
152887.SH	1	0	0	0	0	2022-06-23	Dongfang Jincheng	AAA	1	0	0	0	0	0	0	1	0	0	0	1.467	77.121	2.53	0.1926	23.8155	0
139402.SH	1	0	0	0	0	2022-06-28	Pengyuan	AA	3	0	0	0	0	0	0	0	0	0	0	1.959	48.4646	3.4012	0.1214	12.7204	0
2180325.IB	1	0	1	0	0	2022-06-24	Lianhe_Fitch	AA+	2	0	0	0	0	0	0	1	0	0	1	1.4509	45.2483	3.3063	0.1141	18.5034	0
2080208.IB	1	0	0	0	0	2022-05-27	Pengyuan	AA+	2	0	0	0	0	0	0	1	0	0	0	1.2304	43.2218	5.2071	0.0513	1.476	0
1380360.IB	0	0	0	0	0	2020-06-29	Pengyuan	AA	3	0	0	0	0	0	0	0	0	0	0	2.4168	70.4495	2.2389	0.5865	2.7502	0
098076.IB	0	0	0	0	0	2015-06-30	Shanghai Brilliance	AA+	2	1	1	-1	0	0	0	0	0	0	0	1.8944	72.0629	0.9995	2.1887	18.0663	0
139053.SH	0	0	0	0	0	2021-06-30	Shanghai Brilliance	AA	3	1	2	-1	0	0	0	0	0	0	0	0.6376	60.2046	3.7027	0.0653	-13.386	0
127063.SH	0	0	0	0	0	2015-03-26	Lianhe_Fitch	AA+	2	0	0	0	0	0	0	0	0	0	1	13.687	26.4625	4.5933	1.438	-11.1174	0
120702.SH	0	0	0	0	0	2021-06-25	Shanghai Brilliance	AAA	1	0	0	0	0	0	0	0	0	0	0	0.9373	51.5217	3.1277	0.1935	-32.4708	0
098043.IB	0	0	0	0	0	2015-06-29	Lianhe_Fitch	AA	3	0	0	0	0	0	0	0	0	0	1	0.8487	61.0912	3.729	0.072	26.8504	0
1380109.IB	0	0	0	0	0	2017-05-26	Lianhe_Fitch	AAA	1	0	0	0	0	0	0	0	0	0	1	0.0615	53.7862	3.6051	0.1311	-21.3432	0
124114.SH	0	0	0	0	0	2019-06-27	Pengyuan	AA	3	0	0	0	0	0	0	0	0	0	0	2.8559	68.5935	2.0934	0.3001	112.604	0
127033.SH	0	0	0	0	0	2021-06-10	Pengyuan	AA+	2	1	1	-1	0	0	0	0	0	0	0	0.5076	51.6771	2.1949	0.1877	-2.2589	0
2280428.IB	1	0	0	1	0	2022-09-13	Chengxin_Moody	AA+	2	0	0	0	0	0	0	0	1	1	0	2.1612	61.9292	4.6957	0.0568	16.9456	0
1980330.IB	1	0	0	0	0	2022-06-20	Dongfang Jincheng	AAA	1	0	0	0	0	0	0	1	0	0	0	1.2844	50.0469	3.0921	0.0154	57.2205	0
152206.SH	1	0	0	0	0	2022-06-20	Pengyuan	AA+	2	0	0	0	0	0	0	0	0	0	0	1.6725	40.1114	4.3641	0.0689	-31.5212	0
1280047.IB	0	0	0	0	0	2018-06-23	Dagong	AA	3	0	0	0	0	0	0	0	0	0	0	0.8248	64.5237	1.1901	0.1168	-17.6246	0
1680195.IB	1	0	0	0	0	2022-06-28	Shanghai Brilliance	AA+	2	0	0	0	0	0	0	1	0	0	0	1.1019	66.4815	1.8274	0.1626	33.8856	0
127395.SH	1	0	0	0	0	2022-07-29	Dagong	AAA	1	0	0	0	0	0	0	0	1	0	0	1.2125	58.8983	1.963	0.9048	43.4759	0
152209.SH	1	0	0	1	0	2022-06-16	Chengxin_Moody	AAA	1	0	0	0	0	0	0	0	1	1	0	2.0286	73.9746	0.9166	10.3804	17.2698	0
139336.SH	1	0	0	0	0	2022-06-15	Pengyuan	AA+	2	1	1	-1	0	0	0	0	0	0	0	2.5658	30.8837	4.4839	0.1814	5.3874	0
122874.SH	0	0	0	0	0	2016-06-24	Chengxin_Moody	AA	3	0	0	0	0	0	0	0	0	1	0	1.8811	49.9631	0.9217	0	23.8516	0
124946.SH	0	0	0	0	0	2019-06-28	Chengxin_Moody	AAA	1	0	0	0	0	0	0	0	0	1	0	17.2267	78.1905	1.5428	0.4576	29.8064	0
078058.IB	0	0	0	0	0	2017-06-28	Shanghai Brilliance	AAA	1	0	0	0	0	0	0	0	0	0	0	5.1433	54.5861	1.1674	8.6784	2.6797	0
q22093006.SH	1	1	0	0	0	2022-09-22	Chengxin_Moody	AA	3	0	0	0	0	0	0	1	0	1	0	1.2003	37.2468	2.748	0.0838	-2.9039	0
124564.SH	0	0	0	0	0	2018-06-27	Pengyuan	AA+	2	0	0	0	0	0	0	0	0	0	0	3.4335	55.8037	8.3479	0.1708	133.58	0
2080092.IB	1	0	0	1	0	2022-06-24	Chengxin_Moody	AA+	2	0	0	0	0	0	0	0	1	1	0	2.4853	64.0514	2.7577	0.2391	18.2727	0
127420.SH	1	1	0	0	0	2022-06-27	Chengxin_Moody	AAA	1	0	0	0	0	0	0	1	0	1	0	2.6303	64.9733	2.5555	0.0733	-2.1679	0
q16110702.IB	0	0	0	0	0	2016-09-22	Shanghai Brilliance	AA	3	0	0	0	0	0	0	0	0	0	0	3.1425	58.9629	4.6831	0.1728	0.2235	0
184516.SH	1	1	0	0	0	2022-06-14	Chengxin_Moody	AAA	1	0	0	0	0	0	0	1	0	1	0	0.7084	16.5966	12.6156	0.0749	2.4575	0
1480200.IB	0	0	0	0	0	2020-06-29	Shanghai Brilliance	AA	3	1	2	-1	0	0	0	0	0	0	0	1.9146	54.5766	4.0711	0.1259	12.7874	0
127330.SH	1	0	0	0	0	2022-06-29	Pengyuan	AA	3	1	2	-1	0	0	0	1	0	0	0	1.3973	30.3253	1.5292	1.5207	-31.0331	0
1480205.IB	0	0	0	0	0	2017-06-23	Dongfang Jincheng	AA+	2	0	0	0	0	0	0	0	0	0	0	2.2392	29.294	2.3741	18.671	-14.7433	0
152424.SH	1	0	0	0	0	2022-06-09	Dagong	AA+	2	0	0	0	0	0	0	0	1	0	0	3.1445	59.6586	2.6626	0.677	23.7759	0
184020.SH	1	0	0	0	0	2022-05-27	Chengxin_Moody	AA+	2	0	0	0	0	0	0	0	0	1	0	3.537	60.6177	10.1961	0.0469	-4.8644	0
127804.SH	1	0	0	0	1	2022-06-29	Lianhe_Fitch	AA	3	0	0	0	0	0	0	0	1	0	1	0.5782	60.0617	2.1969	0.0536	-8.6437	0
124985.SH	0	0	0	0	0	2017-06-22	Pengyuan	AA	3	0	0	0	0	0	0	0	0	0	0	1.7623	54.0676	4.7901	0.2726	185.776	0
2280215.IB	1	0	0	0	0	2022-06-16	Pengyuan	AA+	2	0	0	0	0	0	0	0	1	0	0	0.6157	51.2069	3.2904	0.0854	-15.2916	0
124700.SH	0	0	0	0	0	2020-06-24	Pengyuan	AA	3	0	0	0	0	0	0	0	0	0	0	3.239	56.5687	2.7436	0.2819	102.474	0
152349.SH	1	0	0	1	0	2022-06-24	Chengxin_Moody	AAA	1	0	0	0	0	0	0	0	1	1	0	30.4201	67.2209	1.1679	8.1314	27.796	0
152269.SH	1	0	0	1	0	2022-06-24	Chengxin_Moody	AA	3	0	0	0	0	0	0	0	1	1	0	1.2847	59.7798	5.8465	0.0682	3.2788	0
078080.IB	0	0	0	0	0	2017-06-27	Dagong	AAA	1	0	0	0	0	0	0	0	0	0	0	1.5535	49.0377	5.2181	0.192	-9.7123	0
1524001.IB	0	0	0	0	0	2018-07-31	Dongfang Jincheng	AA	3	1	2	-1	0	0	0	0	0	0	0	1.221	41.9082	2.7229	10.5894	87.6317	0
124431.SH	0	0	0	0	0	2017-06-26	Dagong	AA	3	0	0	0	0	0	0	0	0	0	0	0.5767	28.7245	4.1754	0.1248	0.9439	0
139400.SH	1	0	0	0	0	2022-05-11	Pengyuan	AA+	2	1	1	-1	0	0	0	0	0	0	0	2.2385	41.7567	14.5249	0.0391	-69.718	0
1624020.IB	1	0	0	0	0	2022-06-24	Lianhe_Fitch	AA	3	0	0	0	0	0	0	0	0	0	1	1.3287	61.353	3.0853	0.0656	22.4381	0
1380176.IB	1	0	0	0	1	2022-06-23	Lianhe_Fitch	AAA	1	0	0	0	0	0	0	0	1	0	1	-4.4737	77.0645	0.7085	12.2463	30.7139	0
184136.SH	1	0	0	0	0	2022-06-21	Dongfang Jincheng	AA+	2	0	0	0	0	0	0	0	1	0	0	2.7454	64.9628	8.8575	0.0862	11.3644	0
184126.SH	1	0	0	0	0	2022-05-09	Dongfang Jincheng	AA+	2	0	0	0	0	0	0	0	0	0	0	5.4206	55.2274	6.0117	0.0829	1.7495	0
139051.SH	1	0	0	0	0	2022-05-18	Pengyuan	AA	3	0	0	0	0	0	0	0	0	0	0	0.8781	22.5365	5.2018	0.1039	13.3277	0
124988.SH	0	0	0	0	0	2021-06-28	Chengxin_Moody	AAA	1	0	0	0	0	0	0	0	0	1	0	3.7696	53.246	1.4692	22.1235	45.5195	0
1280184.IB	0	0	0	0	0	2018-06-29	Shanghai Brilliance	AA	3	0	0	0	0	0	0	0	0	0	0	2.0913	69.1776	1.4068	0.4078	30.9754	0
1480486.IB	0	0	0	0	0	2018-06-26	Pengyuan	AA	3	0	0	0	0	0	0	0	0	0	0	0.9215	46.2899	4.1349	0.0778	15.1763	0
152343.SH	1	0	0	0	0	2022-06-16	Shanghai Brilliance	AA	3	0	0	0	0	0	0	0	0	0	0	1.8447	57.2013	3.6986	0.0481	58.0468	0
0980115.IB	0	0	0	0	0	2016-06-29	Dagong	AA+	2	0	0	0	0	0	0	0	0	0	0	0.4106	76.1326	0.63	6.5171	4.9141	0
1980130.IB	1	0	0	0	0	2022-06-28	Shanghai Brilliance	AA+	2	0	0	0	0	0	0	0	0	0	0	1.1052	55.1665	2.245	0.2738	7.3343	0
184104.SH	1	0	0	0	0	2022-06-29	Shanghai Brilliance	AAA	1	0	0	0	0	0	0	1	0	0	0	0.4237	54.6932	0.781	0.2144	2.4356	0
098084.IB	0	0	0	0	0	2015-06-25	Chengxin_Moody	AAA	1	0	0	0	0	0	0	0	0	1	0	10.3169	57.9576	1.1409	4.4661	-12.5821	0
127578.SH	1	0	0	1	0	2022-06-27	Chengxin_Moody	AAA	1	0	0	0	0	0	0	0	1	1	0	1.2327	56.101	4.4007	0.1058	0.6748	0
q15061207.SH	0	0	0	0	0	2021-06-25	Dagong	AA	3	0	0	0	0	0	0	0	0	0	0	0.2589	30.9818	7.3833	0.0004	-77.701	0
1380119.IB	0	0	0	0	0	2017-06-26	Chengxin_Moody	AA	3	1	2	-1	0	0	0	0	0	1	0	0.8578	37.4901	3.694	0.1048	20.868	0
2280089.IB	1	0	0	0	0	2022-06-16	Pengyuan	AA+	2	0	0	0	0	0	0	0	0	0	0	0.94	24.0939	11.0438	0.02	3.4207	0
184556.SH	1	0	0	0	1	2022-06-15	Lianhe_Fitch	AAA	1	0	0	0	0	0	0	0	1	0	1	2.0846	57.5346	1.9838	1.2314	12.6785	0
q16052506.SH	1	0	0	0	0	2022-05-23	Dongfang Jincheng	AA	3	1	2	-1	0	0	0	0	1	0	0	2.6663	55.6619	8.7715	0.0779	-2.2807	0
152028.SH	1	1	0	0	0	2022-06-28	Chengxin_Moody	AA	3	0	0	0	0	0	0	1	0	1	0	1.5496	69.3046	2.5605	0.5253	118.481	0
127294.SH	1	0	0	0	0	2022-06-29	Shanghai Brilliance	AAA	1	0	0	0	0	0	0	1	0	0	0	2.6858	62.0901	3.1055	0.1133	32.523	0
1480101.IB	0	0	0	0	0	2017-06-21	Pengyuan	AA	3	0	0	0	0	0	0	0	0	0	0	3.0656	56.4997	3.1654	0.2123	52.5872	0
2180023.IB	1	0	0	0	0	2022-06-24	Shanghai Brilliance	AAA	1	0	0	0	0	0	0	1	0	0	0	0.8352	52.2675	1.6156	0.6733	22.7427	0
124017.SH	0	0	0	0	0	2018-06-22	Lianhe_Fitch	AA	3	0	0	0	0	0	0	0	0	0	1	1.3103	52.589	2.1893	0.0798	-20.8544	0
139375.SH	1	0	0	0	0	2022-06-23	Shanghai Brilliance	AA+	2	0	0	0	0	0	0	0	0	0	0	2.4179	57.7135	13.3106	0.2441	53.3355	0
1480399.IB	0	0	0	0	0	2018-06-24	Pengyuan	AA+	2	0	0	0	0	0	0	0	0	0	0	0.0077	25.8082	3.4278	0.0518	-28.2368	0
124532.SH	0	0	0	0	0	2019-06-24	Dagong	AA+	2	1	1	-1	0	0	0	0	0	0	0	0.391	66.1331	1.8829	23.1564	26.7624	0
184316.SH	1	0	0	0	0	2022-06-28	Dagong	AA+	2	0	0	0	0	0	0	0	1	0	0	1.3046	65.4266	2.4506	0.0719	14.813	0
1980324.IB	1	0	0	0	0	2022-06-27	Pengyuan	AA+	2	1	1	-1	0	0	0	0	0	0	0	0.9711	37.4581	2.2111	0.2071	63.8257	0
2280265.IB	1	0	0	0	0	2022-05-20	Shanghai Far East	AA+	2	0	0	0	0	0	0	0	0	0	0	2.0182	59.5897	4.2272	0.1264	-3.0359	0
139273.SH	1	0	1	0	0	2022-06-10	Lianhe_Fitch	AA+	2	1	1	-1	0	0	0	1	0	0	1	1.3333	63.9591	1.8352	0.0763	22.4466	0
152941.SH	1	0	0	0	0	2022-06-07	Dongfang Jincheng	AA+	2	0	0	0	0	0	0	0	0	0	0	4.3539	48.7414	5.4764	0.1205	12.0774	0
127429.SH	0	0	0	0	0	2020-06-18	Dagong	AAA	1	0	0	0	0	0	0	0	0	0	0	3.998	62.0068	0.9024	6.6725	0.8544	0
111031.SZ	0	0	0	0	0	2015-07-01	Dagong	AAA	1	0	0	0	0	0	0	0	0	0	0	13.4307	56.1061	0.2008	16.677	-4.5045	0
1780269.IB	1	0	0	0	0	2022-05-11	Pengyuan	AA+	2	1	1	-1	0	0	0	0	0	0	0	2.2385	41.7567	14.5249	0.0391	-69.718	0
127692.SH	1	0	0	0	0	2022-06-10	Dongfang Jincheng	AAA	1	0	0	0	0	0	0	0	0	0	0	1.834	44.0002	2.9453	0.1473	-7.212	0
122712.SH	0	0	0	0	0	2018-06-25	Dagong	AAA	1	0	0	0	0	0	0	0	0	0	0	0.7393	72.102	1.0537	3.8515	2.7188	0
1980001.IB	1	1	0	0	0	2022-06-23	Chengxin_Moody	AAA	1	0	0	0	0	0	0	1	0	1	0	2.6437	67.2334	2.5013	0.2353	40.0928	0
2280172.IB	1	0	0	0	0	2022-06-28	Chengxin_Moody	AAA	1	0	0	0	0	0	0	0	0	1	0	0.3975	58.9248	2.1353	0.1188	44.5466	0
152297.SH	1	0	0	0	1	2022-06-24	Lianhe_Fitch	AAA	1	0	0	0	0	0	0	0	1	0	1	0.7685	67.5676	1.1119	0.324	-9.5186	0
1980086.IB	1	0	0	1	0	2022-06-29	Chengxin_Moody	AA	3	0	0	0	0	0	0	0	1	1	0	1.0329	57.7475	4.3066	0.1251	14.4299	0
2080420.IB	1	0	0	0	1	2022-06-22	Lianhe_Fitch	AA	3	0	0	0	0	0	0	0	1	0	1	1.6808	72.8516	1.5531	0.5788	1.1672	0
139105.SH	1	0	0	0	0	2022-06-17	Dongfang Jincheng	AA	3	0	0	0	0	0	0	0	1	0	0	3.2074	64.7856	1.9382	0.0649	-4.5793	0
1680376.IB	1	0	0	0	0	2022-06-25	Dagong	AA	3	0	0	0	0	0	0	1	0	0	0	1.3802	65.377	5.7533	0.0333	-8.9405	0
1080180.IB	0	0	0	0	0	2017-06-30	Chengxin_Moody	AA+	2	0	0	0	0	0	0	0	0	1	0	17.0304	78.9949	0.4398	30.4447	42.489	0
1980357.IB	1	0	0	0	0	2022-06-16	Shanghai Brilliance	AA	3	0	0	0	0	0	0	0	0	0	0	1.8447	57.2013	3.6986	0.0481	58.0468	0
1880113.IB	1	0	0	0	0	2022-06-17	Dongfang Jincheng	AAA	1	0	0	0	0	0	0	0	0	0	0	3.7142	56.903	3.8704	0.1127	3.0053	0
152666.SH	1	0	0	0	0	2022-06-29	Pengyuan	AA+	2	0	0	0	0	0	0	0	0	0	0	1.8536	36.9536	9.3027	0.0901	174.284	0
2124002.IB	1	0	0	0	0	2022-06-27	Pengyuan	AA+	2	0	0	0	0	0	0	1	0	0	0	0.7162	68.0453	3.4734	0.0548	-0.3203	0
1880212.IB	1	1	0	0	0	2022-06-29	Chengxin_Moody	AA+	2	0	0	0	0	0	0	1	0	1	0	1.3727	63.2991	5.2595	0.0332	23.9851	0
1180043.IB	0	0	0	0	0	2017-06-01	Dagong	AA	3	0	0	0	0	0	0	0	0	0	0	1.2827	48.7816	4.8759	0.0305	-33.973	0
139125.SH	1	0	0	0	0	2022-06-13	Dagong	AA	3	0	0	0	0	0	0	0	1	0	0	1.367	25.914	11.0147	0.0855	-1.9928	0
2180092.IB	1	0	0	0	0	2022-05-16	Dongfang Jincheng	AAA	1	0	0	0	0	0	0	0	1	0	0	9.7392	61.7416	5.3356	0.139	2.2879	0
1080156.IB	0	0	0	0	0	2017-06-23	Chengxin_Moody	AA	3	0	0	0	0	0	0	0	0	1	0	2.429	63.092	0.8948	2.0493	-9.8458	0
1680077.IB	0	0	0	0	0	2019-06-26	Shanghai Brilliance	AAA	1	0	0	0	0	0	0	0	0	0	0	1.1581	40.7281	2.8204	0.2039	-16.9204	0
2280330.IB	1	0	0	0	0	2022-07-08	Dongfang Jincheng	AAA	1	0	0	0	0	0	0	0	1	0	0	3.111	57.3535	1.9296	0.11	21.0796	0
068029.BC	0	0	0	0	0	2020-06-28	Chengxin_Moody	AAA	1	0	0	0	0	0	0	0	0	1	0	4.3183	69.3186	0.4211	16.8508	1.5126	0
2280415.IB	1	0	0	0	0	2022-08-22	Dagong	AA+	2	0	0	0	0	0	0	0	0	0	0	1.3405	52.0042	3.4422	0.0642	5.9863	0
152429.SH	1	0	0	0	0	2022-06-23	Dongfang Jincheng	AAA	1	0	0	0	0	0	0	0	0	0	0	1.2143	78.5154	3.2994	0.1576	10.2329	0
1680096.IB	1	0	0	0	0	2022-06-28	Dagong	AA	3	0	0	0	0	0	0	1	0	0	0	1.3309	68.1179	3.8976	0.0919	41.626	0
1180127.IB	0	0	0	0	0	2018-06-25	Lianhe_Fitch	AA	3	1	2	-1	0	0	0	0	0	0	1	0.9595	63.9912	1.2618	0.1351	-12.6488	0
1980020.IB	1	0	0	0	0	2022-06-22	Dongfang Jincheng	AAA	1	0	0	0	0	0	0	1	0	0	0	3.2214	55.0125	3.1681	0.1187	-6.5376	0
1980374.IB	1	0	1	0	0	2022-06-29	Lianhe_Fitch	AAA	1	0	0	0	0	0	0	1	0	0	1	1.7653	57.074	1.902	0.6057	41.7126	0
184478.SH	1	0	1	0	0	2022-06-09	Lianhe_Fitch	AA+	2	0	0	0	0	0	0	1	0	0	1	1.2016	69.5569	3.6755	0.2163	72.6213	0
1480099.IB	1	0	0	0	0	2022-06-29	Pengyuan	AA	3	1	2	-1	0	0	0	0	1	0	0	0.407	30.8767	2.7278	0.1338	-7.8454	0
1380059.IB	0	0	0	0	0	2018-06-21	Lianhe_Fitch	AA	3	0	0	0	0	0	0	0	0	0	1	1.3395	27.4718	2.4617	0.0866	-22.4756	0
1380020.IB	0	0	0	0	0	2017-06-23	Shanghai Brilliance	AA	3	0	0	0	0	0	0	0	0	0	0	2.2687	59.9631	8.4309	0.2397	-29.6446	0
1724013.IB	0	0	0	0	0	2017-06-12	Shanghai Brilliance	AA	3	0	0	0	0	0	0	0	0	0	0	9.4793	82.1812	2.0147	0.0534	17.7	0
2180495.IB	1	0	0	0	0	2022-06-28	Pengyuan	AA+	2	0	0	0	0	0	0	0	1	0	0	1.8678	60.4829	3.336	0.0468	12.8507	0
2180466.IB	1	0	0	1	0	2022-06-16	Chengxin_Moody	AAA	1	0	0	0	0	0	0	0	1	1	0	6.3318	40.3244	0.2497	84.1748	12.8502	0
127070.SH	0	0	0	0	0	2018-06-19	Pengyuan	AA	3	0	0	0	0	0	0	0	0	0	0	2.2319	60.8595	4.0207	0.0294	6.4908	0
1480467.IB	0	0	0	0	0	2018-06-27	Chengxin_Moody	AA+	2	0	0	0	0	0	0	0	0	1	0	1.3197	59.7397	2.4001	0.045	-27.6334	0
152536.SH	1	0	0	0	0	2022-06-29	Pengyuan	AAA	1	0	0	0	0	0	0	1	0	0	0	0.659	42.2139	7.0116	0.0415	-26.2548	0
1780322.IB	1	0	0	0	0	2022-06-29	Shanghai Brilliance	AAA	1	0	0	0	0	0	0	1	0	0	0	2.9155	57.0286	2.4394	0.11	-2.0827	0
1280407.IB	0	0	0	0	0	2019-06-26	Dagong	AA	3	0	0	0	0	0	0	0	0	0	0	0.3444	55.4325	2.0394	0.3461	-9.7414	0
1580277.IB	1	0	0	0	0	2022-06-27	Pengyuan	AA	3	0	0	0	0	0	0	0	0	0	0	1.6169	65.9315	3.0451	0.0906	172.095	0
1280317.IB	0	0	0	0	0	2018-06-25	Pengyuan	AA	3	0	0	0	0	0	0	0	0	0	0	1.769	28.6868	1.5566	131.413	-0.2701	0
127883.SH	1	0	0	1	0	2022-07-13	Chengxin_Moody	AA	3	0	0	0	0	0	0	0	1	1	0	0.7221	42.6657	4.8607	0.0488	-18.2785	0
152915.SH	1	0	0	0	0	2022-06-23	Shanghai Far East	AAA	1	0	0	0	0	0	0	0	0	0	0	1.2105	52.5527	3.4169	0.0707	-3.9082	0
q19080704.SH	1	0	0	0	0	2022-06-30	Pengyuan	AA+	2	0	0	0	0	0	0	0	1	0	0	1.9805	56.9709	3.7303	0.046	65.7464	0
152659.SH	1	0	0	1	0	2022-06-20	Chengxin_Moody	AAA	1	0	0	0	0	0	0	0	1	1	0	3.4295	50.8862	0.6469	2.4004	81.9247	0
152051.SH	1	0	1	0	0	2022-06-29	Lianhe_Fitch	AAA	1	0	0	0	0	0	0	1	0	0	1	1.7653	57.074	1.902	0.6057	41.7126	0
1280236.IB	0	0	0	0	0	2019-06-26	Chengxin_Moody	AA+	2	0	0	0	0	0	0	0	0	1	0	-1.3471	83.175	0.282	57.3892	19.4342	0
122526.SH	0	0	0	0	0	2019-06-26	Chengxin_Moody	AA	3	1	2	-1	0	0	0	0	0	1	0	0.8211	51.2863	6.8253	0	-9.0023	0
2180215.IB	1	0	0	0	1	2022-06-21	Lianhe_Fitch	AA+	2	0	0	0	0	0	0	0	1	0	1	0.7544	46.7859	2.4375	0.1292	-23.5001	0
139428.SH	1	0	0	0	0	2022-06-27	Pengyuan	AAA	1	0	0	0	0	0	0	0	0	0	0	2.2596	37.7387	7.6031	0.0868	19.6358	0
1680237.IB	0	0	0	0	0	2019-05-27	Dongfang Jincheng	AA	3	0	0	0	0	0	0	0	0	0	0	1.3867	9.0076	11.2535	0.0532	5.7192	0
139203.SH	1	0	1	0	0	2022-06-24	Lianhe_Fitch	AA	3	0	0	0	0	0	0	1	0	0	1	2.1476	43.1229	2.2507	0.185	-2.7172	0
1680363.IB	1	0	0	0	0	2022-06-29	Dagong	AA+	2	0	0	0	0	0	0	0	1	0	0	2.5414	66.7967	1.8515	0.3777	45.5451	0
123025.SH	0	0	0	0	0	2017-06-26	Pengyuan	AA	3	1	2	-1	0	0	0	0	0	0	0	1.2017	50.7674	8.9232	0.1138	-4.0218	0
078085.IB	0	0	0	0	0	2017-07-26	Dagong	AAA	1	0	0	0	0	0	0	0	0	0	0	1.5115	68.6017	0.6669	12.0156	0.9433	0
1780339.IB	1	0	0	0	0	2022-06-22	Chengxin_Moody	AA+	2	1	1	-1	0	0	0	0	0	1	0	1.8771	57.3818	5.9607	0.1595	19.7552	0
184188.SH	1	0	0	0	0	2022-06-10	Pengyuan	AA+	2	0	0	0	0	0	0	0	1	0	0	1.65	61.8865	1.9927	0.2958	11.4245	0
1980392.IB	1	0	0	0	0	2022-06-24	Shanghai Brilliance	AAA	1	0	0	0	0	0	0	0	0	0	0	0.2057	74.5217	0.7732	8.6306	11.1656	0
1780090.IB	1	0	0	0	0	2022-06-23	Dongfang Jincheng	AA	3	0	0	0	0	0	0	0	0	0	0	1.3782	45.5153	3.8913	0.1408	-9.5977	0
1580215.IB	0	0	0	0	0	2019-06-25	Dagong	AA+	2	0	0	0	0	0	0	0	0	0	0	1.2353	44.8957	1.5911	0.3875	2.7172	0
1280452.IB	0	0	0	0	0	2019-06-05	Dagong	AA+	2	1	1	-1	0	0	0	0	0	0	0	2.5469	63.49	2.7918	0.3858	116.959	0
139292.SH	1	0	0	1	0	2022-06-28	Chengxin_Moody	AA+	2	0	0	0	0	0	0	0	1	1	0	2.2441	64.4223	2.0834	0.0315	-1.4635	0
2280002.IB	1	0	0	0	0	2022-06-29	Shanghai Brilliance	AA+	2	0	0	0	0	0	0	0	1	0	0	3.4912	57.0746	3.663	0.1247	109.189	0
2180478.IB	1	0	0	0	0	2022-06-21	Dongfang Jincheng	AA+	2	0	0	0	0	0	0	0	1	0	0	2.7454	64.9628	8.8575	0.0862	11.3644	0
2180461.IB	1	0	0	0	0	2022-05-27	Dagong	AA+	2	0	0	0	0	0	0	1	0	0	0	1.7021	57.1917	2.4918	0.1598	14.5046	0
122946.SH	0	0	0	0	0	2016-06-27	Dagong	AAA	1	0	0	0	0	0	0	0	0	0	0	1.8772	57.335	1.9348	0.4194	29.2256	0
184273.SH	1	0	0	0	0	2022-06-28	Pengyuan	AAA	1	0	0	0	0	0	0	0	0	0	0	1.2937	25.7237	5.7124	0.2766	-16.9833	0
1280147.IB	0	0	0	0	0	2017-06-08	Pengyuan	AA+	2	0	0	0	0	0	0	0	0	0	0	1.858	56.2861	2.5244	3.7869	-5.5698	0
2180255.IB	1	0	1	0	0	2022-06-23	Lianhe_Fitch	AAA	1	0	0	0	0	0	0	1	0	0	1	1.484	66.179	1.7991	0.3713	41.3322	0
139269.SH	1	0	0	0	0	2022-06-20	Pengyuan	AA	3	0	0	0	0	0	0	0	1	0	0	0.8805	63.0268	4.6977	0.0995	9.298	0
139091.SH	1	1	0	0	0	2022-06-23	Chengxin_Moody	AA+	2	0	0	0	0	0	0	1	0	1	0	0.5723	66.1066	2.617	0.0769	-9.9948	0
127132.SH	0	0	0	0	0	2021-06-28	Pengyuan	AA	3	1	2	-1	0	0	0	0	0	0	0	1.7645	52.6007	0.5997	4.5689	4.1053	0
124146.SH	0	0	0	0	0	2019-06-27	Chengxin_Moody	AA+	2	0	0	0	0	0	0	0	0	1	0	0.069	38.8833	1.17	0.473	92.8642	0
1280030.IB	0	0	0	0	0	2018-06-27	Chengxin_Moody	AA+	2	1	1	-1	0	0	0	0	0	1	0	1.188	48.202	2.0494	0.0802	4.6971	0
1780382.IB	1	0	0	0	0	2022-06-28	Pengyuan	AA+	2	1	1	-1	0	0	0	1	0	0	0	0.6379	46.8462	5.2632	0.2123	0.4118	0
124613.SH	0	0	0	0	0	2019-06-27	Shanghai Brilliance	AA	3	1	2	-1	0	0	0	0	0	0	0	0.669	50.9987	5.3904	0.0615	257.842	0
127572.SH	1	0	0	0	0	2022-06-28	Pengyuan	AAA	1	0	0	0	0	0	0	0	0	0	0	0.3427	76.9246	2.4353	0.014	-43.9351	0
1380133.IB	0	0	0	0	0	2019-06-21	Pengyuan	AA+	2	0	0	0	0	0	0	0	0	0	0	1.6556	20.803	7.1091	0.1121	101.965	0
124807.SH	0	0	0	0	0	2020-06-22	Pengyuan	AA+	2	1	1	-1	0	0	0	0	0	0	0	1.4674	61.1201	2.9448	0.1268	44.3545	0
124156.SH	0	0	0	0	0	2019-06-25	Dagong	AA+	2	0	0	0	0	0	0	0	0	0	0	1.2353	44.8957	1.5911	0.3875	2.7172	0
152199.SH	1	0	0	0	0	2022-06-23	Dongfang Jincheng	AAA	1	0	0	0	0	0	0	0	0	0	0	3.0218	51.9488	2.8393	0.2038	-6.5608	0
1680218.IB	1	0	0	0	0	2022-05-25	Dongfang Jincheng	AA	3	0	0	0	0	0	0	0	0	0	0	2.1759	61.166	4.2715	0.0418	-6.4381	0
124679.SH	0	0	0	0	0	2020-05-26	Chengxin_Moody	AA	3	1	2	-1	0	0	0	0	0	1	0	0.9548	51.6433	2.5481	0.0982	-12.2326	0
127387.SH	1	0	0	0	0	2022-06-28	Dagong	AAA	1	0	0	0	0	0	0	1	0	0	0	1.0357	55.5284	4.4691	0.0482	-4.2092	0
127166.SH	0	0	0	0	0	2021-06-30	Pengyuan	AA+	2	1	1	-1	0	0	0	0	0	0	0	1.1857	51.6579	2.0742	0.2827	67.6914	0
124812.SH	0	0	0	0	0	2020-06-16	Lianhe_Fitch	AA	3	1	2	-1	0	0	0	0	0	0	1	1.362	53.5138	3.9009	0.1079	11.335	0
127608.SH	1	0	0	0	0	2022-06-28	Dagong	AA	3	0	0	0	0	0	0	1	0	0	0	1.2598	66.7386	2.2833	0.4178	-28.0283	0
1680320.IB	1	1	0	0	0	2022-06-16	Chengxin_Moody	AA	3	0	0	0	0	0	0	1	0	1	0	2.0465	30.8237	2.8271	0.18	2.6198	0
1380088.IB	0	0	0	0	0	2018-06-25	Chengxin_Moody	AA+	2	0	0	0	0	0	0	0	0	1	0	1.987	50.4065	2.2923	0.1375	19.4298	0
2180432.IB	1	0	0	0	0	2022-06-10	Dongfang Jincheng	AAA	1	0	0	0	0	0	0	1	0	0	0	2.9805	41.4229	9.9631	0.0888	5.3656	0
184315.SH	1	1	0	0	0	2022-06-22	Chengxin_Moody	AA+	2	0	0	0	0	0	0	1	0	1	0	1.4732	65.4279	1.7734	1.5158	56.2289	0
1380148.IB	0	0	0	0	0	2019-06-17	Lianhe_Fitch	AA+	2	1	1	-1	0	0	0	0	0	0	1	22.0359	77.9972	1.7003	0.2353	17.2657	0
184230.SH	1	0	0	0	0	2022-06-22	Dongfang Jincheng	AAA	1	0	0	0	0	0	0	1	0	0	0	1.1959	57.8311	2.5327	0.2037	50.3594	0
122602.SH	0	0	0	0	0	2018-06-22	Chengxin_Moody	AA+	2	1	1	-1	0	0	0	0	0	1	0	2.2052	51.2291	1.8621	0.1749	1.7016	0
1180187.IB	0	0	0	0	0	2018-06-26	Dagong	AA	3	0	0	0	0	0	0	0	0	0	0	0.1263	48.0669	2.306	0.5473	76.2577	0
2280226.IB	1	0	0	0	1	2022-06-27	Lianhe_Fitch	AA	3	0	0	0	0	0	0	0	1	0	1	1.8764	51.2004	5.0309	0.0942	1.0202	0
1080178.IB	0	0	0	0	0	2016-06-30	Chengxin_Moody	AA	3	0	0	0	0	0	0	0	0	1	0	1.6218	37.6405	3.2658	1.9522	-31.9634	0
1980358.IB	1	0	1	0	0	2022-06-23	Lianhe_Fitch	AAA	1	0	0	0	0	0	0	1	0	0	1	0.4592	56.1547	1.0843	0.2748	-52.1118	0
127715.SH	1	1	0	0	0	2022-06-27	Chengxin_Moody	AA	3	0	0	0	0	0	0	1	0	1	0	2.7826	57.9914	2.4059	0.2456	-25.9335	0
124186.SH	0	0	0	0	0	2019-06-11	Lianhe_Fitch	AA	3	0	0	0	0	0	0	0	0	0	1	1.925	69.7867	2.4103	3.6589	355.234	0
1880166.IB	1	0	0	0	1	2022-06-25	Lianhe_Fitch	AA	3	0	0	0	0	0	0	0	1	0	1	0.9145	55.8331	3.7267	0.1048	42.2591	0
184454.SH	1	0	0	0	0	2022-06-08	Dongfang Jincheng	AAA	1	0	0	0	0	0	0	0	0	0	0	1.8781	59.0752	2.5662	0.1189	7.3157	0
124332.SH	0	0	0	0	0	2020-06-24	Lianhe_Fitch	AA+	2	0	0	0	0	0	0	0	0	0	1	5.348	56.7565	2.3044	0.4232	5.924	0
184386.SH	1	0	0	0	0	2022-06-28	Shanghai Brilliance	AAA	1	0	0	0	0	0	0	0	0	0	0	1.4911	55.9147	1.3858	0.5487	16.3646	0
152912.SH	1	0	0	0	0	2022-06-22	Dagong	AA+	2	0	0	0	0	0	0	0	1	0	0	1.3892	46.6219	2.9449	0.26	56.3593	0
152434.SH	1	0	0	0	0	2022-06-29	Pengyuan	AA+	2	0	0	0	0	0	0	0	1	0	0	1.753	50.6157	8.3735	0.1901	131.446	0
124663.SH	0	0	0	0	0	2018-06-26	Dagong	AA	3	0	0	0	0	0	0	0	0	0	0	1.8715	48.2643	4.4889	0.1867	-11.0627	0
1680384.IB	1	0	0	0	0	2022-06-24	Lianhe_Fitch	AA	3	0	0	0	0	0	0	0	0	0	1	2.1086	47.9021	2.4275	0.1124	21.1426	0
1480527.IB	1	0	0	0	0	2022-07-27	Dagong	AAA	1	0	0	0	0	0	0	1	0	0	0	0.3558	53.4061	2.0753	0.1873	6.7217	0
152280.SH	1	0	0	0	0	2022-07-12	Pengyuan	AA	3	0	0	0	0	0	0	0	0	0	0	3.2558	50.8049	3.0067	1.2001	475.859	0
124418.SH	0	0	0	0	0	2019-07-24	Pengyuan	AA+	2	0	0	0	1	3	1	0	0	0	0	3.7533	41.5847	0.7863	17.1763	3.3059	0
1280291.IB	0	0	0	0	0	2019-06-27	Pengyuan	AA	3	0	0	0	0	0	0	0	0	0	0	0.6331	52.819	4.8868	0.0224	-17.5262	0
2280082.IB	1	0	0	1	0	2022-06-27	Chengxin_Moody	AA+	2	0	0	0	0	0	0	0	1	1	0	2.2588	55.1373	4.8087	0.0434	3.9269	0
152747.SH	1	0	0	0	1	2022-06-14	Lianhe_Fitch	AAA	1	0	0	0	0	0	0	0	1	0	1	3.7093	86.735	0.4972	2.2475	135.004	0
1880034.IB	1	0	0	0	0	2022-06-27	Pengyuan	AA+	2	1	1	-1	0	0	0	1	0	0	0	1.9571	63.7461	1.8531	1.2677	-5.8708	0
1680334.IB	1	0	0	0	1	2022-06-24	Lianhe_Fitch	AA	3	0	0	0	0	0	0	0	1	0	1	1.0448	61.9471	2.5127	0.1321	12.7157	0
184427.SH	1	0	0	0	0	2022-05-23	Dongfang Jincheng	AA	3	0	0	0	0	0	0	0	0	0	0	1.2323	43.9795	8.9936	0.055	27.7066	0
2280068.IB	1	0	1	0	0	2022-06-24	Lianhe_Fitch	AA+	2	0	0	0	0	0	0	1	0	0	1	1.4509	45.2483	3.3063	0.1141	18.5034	0
1480368.IB	0	0	0	0	0	2021-06-24	Pengyuan	AA	3	0	0	0	0	0	0	0	0	0	0	0.7185	64.9781	5.1776	0.0698	47.4148	0
124485.SH	0	0	0	0	0	2020-06-22	Dagong	AAA	1	0	0	0	0	0	0	0	0	0	0	4.286	31.9517	1.2179	5.0902	77.2211	0
124355.SH	0	0	0	0	0	2017-05-24	Lianhe_Fitch	AA	3	0	0	0	0	0	0	0	0	0	1	1.6819	26.0129	2.9913	0.1141	-18.3578	0
124421.SH	0	0	0	0	0	2020-06-15	Lianhe_Fitch	AA+	2	1	1	-1	0	0	0	0	0	0	1	2.9318	57.3282	6.4404	0.0507	6.8653	0
1180136.IB	0	0	0	0	0	2018-06-23	Pengyuan	AA	3	0	0	0	0	0	0	0	0	0	0	1.6071	60.7269	7.2194	0.0683	18.0205	0
184095.SH	1	0	0	0	0	2022-06-26	Dongfang Jincheng	AA+	2	0	0	0	0	0	0	0	1	0	0	1.2183	62.9805	2.7265	0.1942	118.469	0
2080332.IB	1	0	0	0	0	2022-06-28	Pengyuan	AA+	2	0	0	0	0	0	0	0	1	0	0	1.098	59.8486	2.4359	0.074	22.4612	0
152552.SH	1	0	0	0	0	2022-05-16	Dongfang Jincheng	AAA	1	0	0	0	0	0	0	0	1	0	0	9.7392	61.7416	5.3356	0.139	2.2879	0
2080013.IB	1	0	0	0	0	2022-06-17	Shanghai Brilliance	AAA	1	0	0	0	0	0	0	1	0	0	0	0.0183	58.2251	2.0572	0.2766	91.7554	0
127205.SH	0	0	0	0	0	2021-06-25	Chengxin_Moody	AA+	2	1	1	-1	0	0	0	0	0	1	0	3.5612	52.1092	4.6438	0.0802	52.9101	0
152608.SH	1	0	0	0	0	2022-06-28	Dagong	AA+	2	0	0	0	0	0	0	0	1	0	0	1.9592	51.2463	2.1985	2.2331	35.8681	0
127458.SH	1	0	0	0	1	2022-06-25	Lianhe_Fitch	AAA	1	0	0	0	0	0	0	0	1	0	1	1.5048	64.0172	3.7529	0.062	-1.5075	0
152919.SH	1	0	0	0	0	2022-06-28	Pengyuan	AA+	2	0	0	0	0	0	0	0	0	0	0	0.4878	37.6143	5.0405	0.0502	-22.7497	0
1580214.IB	1	0	0	0	0	2022-06-24	Pengyuan	AA	3	1	2	-1	0	0	0	0	0	0	0	0.7799	59.0516	1.9209	0.1212	9.2886	0
152593.SH	1	0	0	1	0	2022-06-24	Chengxin_Moody	AA	3	0	0	0	0	0	0	0	1	1	0	1.9306	46.5519	3.8667	0.236	257.558	0
q16112509.SH	0	0	0	0	0	2020-09-21	Pengyuan	AA	3	0	0	0	0	0	0	0	0	0	0	-8.1328	59.6439	1.9133	0.1083	-59.716	0
124454.SH	0	0	0	0	0	2020-06-19	Shanghai Brilliance	AA+	2	0	0	0	0	0	0	0	0	0	0	0.8502	58.9734	2.9755	0.4853	21.166	0
184163.SH	1	0	0	0	0	2022-06-29	Shanghai Brilliance	AAA	1	0	0	0	0	0	0	1	0	0	0	2.1425	54.5155	7.9485	0.0932	30.5012	0
2180356.IB	1	1	0	0	0	2022-06-29	Chengxin_Moody	AA+	2	0	0	0	0	0	0	1	0	1	0	2.7939	59.6848	4.3187	0.2093	24.6438	0
184050.SH	1	0	0	0	0	2022-06-20	Dongfang Jincheng	AAA	1	0	0	0	0	0	0	0	1	0	0	1.0017	67.9619	1.0483	9.9687	14.4643	0
1380334.IB	0	0	0	0	0	2019-07-24	Pengyuan	AA+	2	0	0	0	1	3	1	0	0	0	0	3.7533	41.5847	0.7863	17.1763	3.3059	0
184286.SH	1	0	0	0	0	2022-06-28	Shanghai Far East	AA+	2	0	0	0	0	0	0	0	1	0	0	0.8785	58.1813	2.8994	0.0583	16.2885	0
1980404.IB	1	0	1	0	0	2022-06-27	Lianhe_Fitch	AAA	1	0	0	0	0	0	0	1	0	0	1	3.2476	64.6008	1.4494	3.1763	31.5242	0
1680392.IB	1	0	1	0	0	2022-06-23	Lianhe_Fitch	AA	3	1	1	-2	0	0	0	1	0	0	1	1.1586	47.3312	1.0813	36.2837	65.4221	0
139378.SH	1	0	0	0	0	2022-06-28	Pengyuan	AA	3	0	0	0	0	0	0	1	0	0	0	2.1425	54.5155	7.9485	0.0932	30.5012	0
1980258.IB	1	0	0	1	0	2022-06-24	Chengxin_Moody	AAA	1	0	0	0	0	0	0	0	1	1	0	6.8655	69.4351	1.3579	2.7374	11.3621	0
122506.SH	0	0	0	0	0	2020-06-16	Shanghai Brilliance	AA	3	1	2	-1	0	0	0	0	0	0	0	1.992	43.4037	2.5695	100.302	-24.8617	0
127011.SH	0	0	0	0	0	2018-06-22	Pengyuan	AA	3	0	0	0	0	0	0	0	0	0	0	2.0763	38.1225	6.2787	0.0554	15.4391	0
184082.SH	1	0	0	0	0	2022-05-16	Dongfang Jincheng	AAA	1	0	0	0	0	0	0	0	1	0	0	9.7392	61.7416	5.3356	0.139	2.2879	0
2180426.IB	1	0	0	0	0	2022-06-27	Dongfang Jincheng	AAA	1	0	0	0	0	0	0	0	1	0	0	2.0003	45.8811	3.5683	0.1859	44.609	0
2080192.IB	1	0	0	0	0	2022-06-30	Shanghai Brilliance	AA+	2	0	0	0	0	0	0	0	0	0	0	0.0456	67.576	2.7798	0.0283	-73.3706	0
1280112.IB	0	0	0	0	0	2014-06-20	Chengxin_Moody	AA	3	0	0	0	0	0	0	0	0	1	0	19.1968	59.8062	0.2593	15.8577	-2.3661	0
0980148.IB	0	0	0	0	0	2016-06-30	Pengyuan	AA+	2	0	0	0	0	0	0	0	0	0	0	1.1972	61.4356	5.2607	0.0283	-38.8168	0
124339.SH	0	0	0	0	0	2019-06-27	Shanghai Brilliance	AAA	1	0	0	0	0	0	0	0	0	0	0	0.5736	36.8348	1.4041	0.0893	33.3277	0
139043.SH	1	0	0	0	0	2022-06-29	Shanghai Brilliance	AA+	2	1	1	-1	0	0	0	0	1	0	0	1.8603	55.6779	3.8253	0.0927	6.3141	0
127783.SH	0	0	0	0	0	2020-08-21	Dongfang Jincheng	AAA	1	0	0	0	0	0	0	0	0	0	0	0.8784	53.8617	1.9825	0.0725	7.1366	0
127786.SH	1	0	0	0	0	2022-06-27	Shanghai Brilliance	AA	3	0	0	0	0	0	0	1	0	0	0	2.1399	58.3986	1.3331	0.2136	1.9212	0
127224.SH	0	0	0	0	0	2018-06-26	Dagong	AA	3	1	2	-1	0	0	0	0	0	0	0	0.8557	42.2995	1.5446	0.3074	-33.8462	0
2080257.IB	1	0	1	0	0	2022-06-23	Lianhe_Fitch	AAA	1	0	0	0	0	0	0	1	0	0	1	1.1586	47.3312	1.0813	36.2837	65.4221	0
2280138.IB	1	0	0	0	0	2022-06-27	Pengyuan	AAA	1	0	0	0	0	0	0	0	0	0	0	1.6355	57.7755	3.0205	0.0588	12.5949	0
184483.SH	1	0	0	0	0	2022-05-27	Pengyuan	AA+	2	0	0	0	0	0	0	0	1	0	0	2.268	56.9537	2.8662	0.1232	-0.1346	0
058020.IB	0	0	0	0	0	2015-06-26	Shanghai Brilliance	AAA	1	0	0	0	0	0	0	0	0	0	0	0.9986	53.5035	1.8485	0.5826	11.2458	0
1180202.IB	0	0	0	0	0	2017-06-30	Shanghai Brilliance	AA+	2	1	1	-1	0	0	0	0	0	0	0	1.0827	68.0556	1.5819	0.0484	22.8257	0
139359.SH	1	0	0	0	0	2022-05-16	Dongfang Jincheng	AA+	2	1	1	-1	0	0	0	0	1	0	0	9.7392	61.7416	5.3356	0.139	2.2879	0
184469.SH	1	0	0	1	0	2022-06-07	Chengxin_Moody	AAA	1	0	0	0	0	0	0	0	1	1	0	1.6079	62.3054	7.9952	0.1001	25.7206	0
1580271.IB	1	0	0	0	0	2022-05-24	Dongfang Jincheng	AA+	2	0	0	0	0	0	0	0	0	0	0	1.2787	40.8749	6.1585	0.0493	-0.3511	0
1980096.IB	1	0	0	0	0	2022-06-27	Pengyuan	AAA	1	0	0	0	0	0	0	0	0	0	0	1.985	48.5791	3.9565	0.0718	20.4136	0
152328.SH	1	0	0	0	0	2022-06-28	Pengyuan	AA	3	0	0	0	0	0	0	0	0	0	0	2.4368	53.2586	2.1084	0.1937	18.7201	0
098074.IB	0	0	0	0	0	2015-06-19	Dagong	AAA	1	0	0	0	0	0	0	0	0	0	0	-9.0337	82.5605	0.9298	26.3853	3.6928	0
127867.SH	1	0	0	0	0	2022-06-24	Dongfang Jincheng	AA	3	0	0	0	0	0	0	0	0	0	0	1.4997	57.84	3.9365	0.3969	32.9563	0
1280363.IB	0	0	0	0	0	2019-06-27	Shanghai Brilliance	AA	3	0	0	0	0	0	0	0	0	0	0	1.6113	57.2891	2.9841	0.3036	18.4274	0
139391.SH	1	1	0	0	0	2022-06-28	Chengxin_Moody	AA	3	0	0	0	0	0	0	1	0	1	0	1.7026	50.6811	2.9774	0.2496	15.9078	0
124281.SH	0	0	0	0	0	2019-06-27	Pengyuan	AA+	2	0	0	0	0	0	0	0	0	0	0	4.8032	38.7451	7.8747	0.0077	167.95	0
124229.SH	0	0	0	0	0	2020-03-12	Dagong	AA	3	1	2	-1	0	0	0	0	0	0	0	0.5459	51.6247	1.744	2.7115	2.6183	0
1380309.IB	0	0	0	0	0	2020-08-13	Lianhe_Fitch	AA	3	0	0	0	0	0	0	0	0	0	1	1.2946	40.4279	8.7857	0.0298	6.7534	0
1480224.IB	0	0	0	0	0	2017-06-26	Pengyuan	AA	3	0	0	0	0	0	0	0	0	0	0	1.3515	52.7685	2.3591	0.2498	9.9256	0
1280402.IB	1	0	0	0	0	2022-06-27	Pengyuan	AA	3	0	0	0	0	0	0	0	1	0	0	1.9761	52.9457	4.1244	0.0876	-7.787	0
124181.SH	0	0	0	0	0	2019-06-10	Shanghai Brilliance	AA	3	0	0	0	0	0	0	0	0	0	0	2.5796	63.0451	3.921	0.0937	7.5978	0
152401.SH	1	1	0	0	0	2022-06-28	Chengxin_Moody	AAA	1	0	0	0	0	0	0	1	0	1	0	0.1038	49.7517	0.5276	0.9251	4.4071	0
152707.SH	1	1	0	0	0	2022-06-28	Chengxin_Moody	AA+	2	0	0	0	0	0	0	1	0	1	0	1.8641	73.3788	8.9908	0.0352	-10.1012	0
1680316.IB	0	0	0	0	0	2021-06-23	Shanghai Brilliance	AAA	1	0	0	0	0	0	0	0	0	0	0	1.4897	42.3091	2.1236	0.0817	-19.4208	0
1680479.IB	0	0	0	0	0	2021-06-30	Pengyuan	AA+	2	1	1	-1	0	0	0	1	0	0	0	0.3283	63.9199	1.6173	1.8384	44.8814	0
124210.SH	0	0	0	0	0	2019-06-26	Pengyuan	AA	3	1	2	-1	0	0	0	0	0	0	0	3.3391	58.077	1.8939	4.8933	0.6304	0
1680453.IB	1	0	1	0	0	2022-06-28	Lianhe_Fitch	AA	3	0	0	0	0	0	0	1	0	0	1	0.9672	56.4156	2.2732	0.0246	10.8559	0
1780336.IB	1	0	0	0	0	2022-06-29	Pengyuan	AA+	2	0	0	0	0	0	0	0	0	0	0	0.571	21.1387	5.6884	0.0261	-9.3851	0
1680372.IB	1	0	0	0	0	2022-06-28	Pengyuan	AA+	2	0	0	0	0	0	0	0	0	0	0	1.5379	58.4388	3.6485	0.048	1.3156	0
152932.SH	1	0	0	0	0	2022-06-21	Dongfang Jincheng	AA+	2	0	0	0	0	0	0	0	0	0	0	2.1378	64.9052	1.527	0.2078	15.6148	0
1480043.IB	0	0	0	0	0	2019-06-20	Dongfang Jincheng	AA	3	0	0	0	1	6	3	0	0	0	0	-558.156	100.738	0.5792	2.2601	-20.3563	0
139209.SH	1	0	0	0	0	2022-06-23	Shanghai Brilliance	AA	3	0	0	0	0	0	0	0	0	0	0	3.4695	44.1002	5.7474	0.0466	23.262	0
1880257.IB	1	0	0	1	0	2022-06-24	Chengxin_Moody	AAA	1	0	0	0	0	0	0	0	1	1	0	1.0403	65.5642	1.6578	0.4037	24.1369	0
1680091.IB	1	0	0	0	0	2022-06-23	Dongfang Jincheng	AA	3	0	0	0	0	0	0	1	0	0	0	0.458	65.3642	3.6642	0.2186	27.9481	0
152375.SH	1	1	0	0	0	2022-06-22	Chengxin_Moody	AAA	1	0	0	0	0	0	0	1	0	1	0	2.7334	53.9129	4.6137	0.1175	29.9954	0
139222.SH	1	0	0	0	0	2022-06-24	Shanghai Brilliance	AA+	2	1	1	-1	0	0	0	0	0	0	0	2.1848	72.6467	3.7541	108.075	358.413	0
127541.SH	1	0	0	1	0	2022-06-24	Chengxin_Moody	AA	3	0	0	0	0	0	0	0	1	1	0	3.1465	62.2793	2.125	0.001	-9.9618	0
1880235.IB	1	0	0	0	0	2022-06-28	Pengyuan	AA	3	0	0	0	0	0	0	1	0	0	0	0.814	25.3088	5.6138	0.0699	-27.1803	0
139286.SH	1	0	1	0	0	2022-06-28	Lianhe_Fitch	AA	3	0	0	0	0	0	0	1	0	0	1	0.9672	56.4156	2.2732	0.0246	10.8559	0
0980154.IB	0	0	0	0	0	2016-05-27	Chengxin_Moody	AA+	2	1	1	-1	0	0	0	0	0	1	0	3.2007	36.7377	1.3889	2.2821	0.7926	0
1280012.IB	0	0	0	0	0	2019-06-24	Chengxin_Moody	AA	3	0	0	0	0	0	0	0	0	1	0	0.747	57.6904	0.5842	42.115	41.5948	0
124850.SH	0	0	0	0	0	2021-06-24	Lianhe_Fitch	AA	3	1	2	-1	0	0	0	0	0	0	1	1.4583	64.9732	3.3071	0.1113	-23.1863	0
184189.SH	1	0	1	0	0	2022-06-24	Lianhe_Fitch	AA	3	0	0	0	0	0	0	1	0	0	1	2.7808	57.1177	1.9233	0.3369	8.7103	0
2080214.IB	1	0	0	1	0	2022-06-16	Chengxin_Moody	AAA	1	0	0	0	0	0	0	0	1	1	0	2.0286	73.9746	0.9166	10.3804	17.2698	0
1080164.IB	0	0	0	0	0	2017-05-27	Dagong	AA	3	0	0	0	0	0	0	0	0	0	0	1.2104	63.8	3.7989	0.1088	7.4459	0
2280055.IB	1	0	0	0	0	2022-06-29	Pengyuan	AA+	2	0	0	0	0	0	0	0	0	0	0	1.808	50.6891	2.5552	0.1021	9.4529	0
124566.SH	0	0	0	0	0	2020-06-27	Pengyuan	AA	3	0	0	0	0	0	0	0	0	0	0	1.7085	54.9316	2.6718	0.0323	0.4043	0
152030.SH	1	0	0	0	0	2022-06-23	Dongfang Jincheng	AA	3	0	0	0	0	0	0	0	0	0	0	2.5607	59.5405	2.9552	0.2549	98.2353	0
1280494.IB	0	0	0	0	0	2017-06-15	Dagong	AA	3	0	0	0	0	0	0	0	0	0	0	1.3632	53.6152	4.8041	0.1255	13.0972	0
1624024.IB	0	0	0	0	0	2016-08-24	Chengxin_Moody	AA	3	0	0	0	0	0	0	0	0	1	0	-0.2398	53.5492	15.0261	0	0	0
124967.SH	0	0	0	0	0	2018-05-23	Pengyuan	AA+	2	1	1	-1	0	0	0	0	0	0	0	1.7878	32.2437	3.3032	0.3307	56.2661	0
124036.SH	0	0	0	0	0	2019-06-26	Chengxin_Moody	AA	3	0	0	0	0	0	0	0	0	1	0	0.5661	53.2596	1.9742	0.3008	67.6709	0
1480282.IB	0	0	0	0	0	2017-06-27	Lianhe_Fitch	AA	3	1	2	-1	0	0	0	0	0	0	1	0.0559	48.6601	7.1183	0.001	-83.4035	0
152851.SH	1	0	0	0	0	2022-06-13	Dongfang Jincheng	AAA	1	0	0	0	0	0	0	0	1	0	0	2.8838	68.3328	1.9095	0.2343	23.1388	0
124487.SH	0	0	0	0	0	2020-06-24	Pengyuan	AA+	2	0	0	0	0	0	0	0	0	0	0	2.1565	52.4643	3.3609	0.1107	3.1931	0
1780014.IB	1	0	0	0	0	2022-06-24	Shanghai Brilliance	AAA	1	0	0	0	0	0	0	0	1	0	0	23.3142	69.9212	1.4868	0.4412	21.9506	0
1380021.IB	0	0	0	0	0	2019-06-15	Pengyuan	AA	3	1	2	-1	0	0	0	0	0	0	0	0.5214	65.2104	3.6485	0.0824	68.822	0
1380225.IB	0	0	0	0	0	2020-06-17	Chengxin_Moody	AA	3	1	1	-2	0	0	0	0	0	1	0	-1.6863	65.76	0.4816	3.9451	-14.9677	0
120608.SH	1	0	0	1	0	2022-06-22	Chengxin_Moody	AAA	1	0	0	0	0	0	0	0	1	1	0	2.8043	74.2936	0.4777	7.1214	30.4148	0
1580299.IB	1	0	0	0	0	2022-05-30	Dongfang Jincheng	AA+	2	0	0	0	1	3	1	1	0	0	0	-2.8554	74.7022	0.8165	3.5585	4.5772	0
1880018.IB	1	0	0	0	0	2022-06-05	Dongfang Jincheng	AA+	2	0	0	0	0	0	0	0	0	0	0	1.5941	51.988	4.0001	0.2455	4.7748	0
2180497.IB	1	0	0	0	1	2022-06-27	Lianhe_Fitch	AAA	1	0	0	0	0	0	0	0	1	0	1	4.4507	65.4817	1.0107	13.7897	20.1391	0
2080085.IB	1	1	0	0	0	2022-06-27	Chengxin_Moody	AAA	1	0	0	0	0	0	0	1	0	1	0	2.0825	61.2808	0.7355	12.818	15.1989	0
1780397.IB	1	0	0	0	0	2022-08-29	Pengyuan	AA+	2	1	1	-1	0	0	0	0	0	0	0	-0.6133	45.7409	4.5078	0.0906	72.896	0
120523.SH	0	0	0	0	0	2014-05-30	Chengxin_Moody	AAA	1	0	0	0	0	0	0	0	0	1	0	0.8734	71.9586	0.5947	45.8805	2.2702	0
078026.IB	0	0	0	0	0	2016-09-08	Dagong	AAA	1	0	0	0	0	0	0	0	0	0	0	0.0088	12.5093	1.7043	0.1477	24.7386	0
124917.SH	0	0	0	0	0	2021-06-23	Dongfang Jincheng	AA	3	0	0	0	0	0	0	0	0	0	0	1.0211	69.9535	2.2131	0.226	-9.9965	0
152364.SH	1	0	0	0	0	2022-06-24	Shanghai Brilliance	AAA	1	0	0	0	0	0	0	0	0	0	0	0.2057	74.5217	0.7732	8.6306	11.1656	0
124073.SH	0	0	0	0	0	2018-06-26	Pengyuan	AA	3	1	2	-1	0	0	0	0	0	0	0	1.0651	47.1188	4.1229	0.061	-3.0106	0
152966.SH	1	0	0	0	0	2022-06-27	Pengyuan	AA+	2	0	0	0	0	0	0	0	0	0	0	1.1446	33.8945	19.1046	0.0258	1.0764	0
184305.SH	1	0	0	0	0	2022-06-27	Pengyuan	AAA	1	0	0	0	0	0	0	0	0	0	0	1.6355	57.7755	3.0205	0.0588	12.5949	0
2180515.IB	1	0	0	0	0	2022-06-24	Dongfang Jincheng	AAA	1	0	0	0	0	0	0	0	0	0	0	1.2369	47.9712	8.4261	0.1264	3.1755	0
122801.SH	0	0	0	0	0	2017-05-26	Dagong	AA	3	0	0	0	0	0	0	0	0	0	0	1.8057	39.2567	4.59	0.0861	-5.2502	0
124212.SH	0	0	0	0	0	2018-06-28	Pengyuan	AA	3	0	0	0	0	0	0	0	0	0	0	1.9149	50.3316	3.0773	0.0509	-6.1948	0
120488.SH	0	0	0	0	0	2014-06-24	Chengxin_Moody	AAA	1	0	0	0	0	0	0	0	0	1	0	1.1881	67.0221	2.0292	0.4017	5.3718	0
1924020.IB	0	0	0	0	0	2019-03-25	Pengyuan	AA+	2	0	0	0	0	0	0	0	0	0	0	0	99.6807	8.6728	342.353	118.416	0
122591.SH	0	0	0	0	0	2019-06-27	Chengxin_Moody	AA	3	1	2	-1	0	0	0	0	0	1	0	1.759	60.1783	3.0928	0.1247	6.0615	0
1080077.IB	0	0	0	0	0	2017-06-27	Dagong	AA+	2	0	0	0	0	0	0	0	0	0	0	1.7968	60.0531	2.1366	0.8176	51.4049	0
127627.SH	1	1	0	0	0	2022-06-14	Chengxin_Moody	AA	3	0	0	0	0	0	0	1	0	1	0	0.7084	16.5966	12.6156	0.0749	2.4575	0
1280437.IB	0	0	0	0	0	2018-06-25	Pengyuan	AA	3	0	0	0	0	0	0	0	0	0	0	3.6668	49.9968	2.0054	2.2063	-5.4028	0
184310.SH	1	0	0	0	0	2022-06-19	Dongfang Jincheng	AA	3	0	0	0	0	0	0	0	0	0	0	1.7752	63.1589	3.0098	0.2114	104.873	0
1580223.IB	0	0	0	0	0	2018-06-20	Pengyuan	AA	3	0	0	0	0	0	0	0	0	0	0	3.5084	53.9071	3.2557	0.173	22.8629	0
127807.SH	1	0	0	0	0	2022-06-24	Dagong	AAA	1	0	0	0	0	0	0	0	0	0	0	3.2358	59.9436	3.8809	0.0926	21.3194	0
152457.SH	1	0	0	0	0	2022-06-21	Shanghai Brilliance	AA+	2	0	0	0	0	0	0	0	0	0	0	0.9621	46.5223	4.907	0.08	-7.682	0
152714.SH	1	0	0	0	0	2022-06-29	Pengyuan	AAA	1	0	0	0	0	0	0	1	0	0	0	1.8028	82.5487	1.4782	0.4179	0.9396	0
152687.SH	1	1	0	0	0	2022-06-24	Chengxin_Moody	AAA	1	0	0	0	0	0	0	1	0	1	0	11.4684	50.2005	2.0146	2.2905	4.7217	0
2080124.IB	1	0	0	0	0	2022-06-23	Pengyuan	AAA	1	0	0	0	0	0	0	0	0	0	0	9.6832	50.9559	1.9449	0.1132	85.6503	0
2180270.IB	1	0	0	0	0	2022-06-22	Dongfang Jincheng	AAA	1	0	0	0	0	0	0	1	0	0	0	0.847	42.7499	6.2897	0.0549	25.0959	0
7092.IB	0	0	0	0	0	2016-06-29	Chengxin_Moody	AAA	1	0	0	0	0	0	0	0	0	1	0	5.394	46.9349	0.7057	14.2381	23.3164	0
2280404.IB	1	0	0	0	0	2022-08-02	Lianhe_Fitch	AAA	1	0	0	0	0	0	0	0	0	0	1	1.5889	55.9026	2.2294	0.0646	23.2809	0
122825.SH	0	0	0	0	0	2017-06-28	Lianhe_Fitch	AA	3	0	0	0	0	0	0	0	0	0	1	4.3251	69.8477	1.3075	1.0796	41.2258	0
1380351.IB	0	0	0	0	0	2020-06-18	Pengyuan	AA+	2	1	1	-1	0	0	0	0	0	0	0	0.9598	63.789	3.8604	0.0605	0.6142	0
1380228.IB	0	0	0	0	0	2019-06-19	Lianhe_Fitch	AA	3	0	0	0	0	0	0	0	0	0	1	3.2512	69.3591	0.8612	0	-15.6365	0
152998.SH	1	0	0	0	0	2022-06-28	Shanghai Brilliance	AA+	2	0	0	0	0	0	0	1	0	0	0	0.6051	38.6258	4.595	0.0957	8.7568	0
152681.SH	1	0	0	0	0	2022-06-24	Dongfang Jincheng	AA+	2	0	0	0	0	0	0	0	1	0	0	1.367	25.914	11.0147	0.0855	-1.9928	0
124172.SH	0	0	0	0	0	2019-06-25	Dagong	AA+	2	1	1	-1	0	0	0	0	0	0	0	1.5473	41.4952	4.1745	0.1063	291.31	0
1480062.IB	0	0	0	0	0	2019-06-24	Dagong	AA+	2	1	1	-1	0	0	0	0	0	0	0	0.391	66.1331	1.8829	23.1564	26.7624	0
184176.SH	1	0	0	0	0	2022-06-29	Shanghai Brilliance	AA+	2	0	0	0	0	0	0	1	0	0	0	1.3063	60.8849	1.749	0.2151	71.9704	0
127536.SH	1	0	0	0	1	2022-06-29	Lianhe_Fitch	AA	3	0	0	0	0	0	0	0	1	0	1	0.5782	60.0617	2.1969	0.0536	-8.6437	0
184546.SH	1	0	0	1	0	2022-07-29	Chengxin_Moody	AAA	1	0	0	0	0	0	0	0	1	1	0	2.0671	48.777	2.887	0.107	40.3952	0
1280177.IB	0	0	0	0	0	2019-06-10	Pengyuan	AA	3	0	0	0	0	0	0	0	0	0	0	0.7998	42.2536	3.3998	0.0354	-5.9924	0
1680254.IB	0	0	0	0	0	2020-06-17	Chengxin_Moody	AAA	1	0	0	0	0	0	0	0	0	1	0	7.2	74.6135	1.4778	0.3593	10.4014	0
124134.SH	0	0	0	0	0	2017-06-23	Pengyuan	AA+	2	0	0	0	0	0	0	0	0	0	0	3.1915	47.835	4.5039	0.0319	-54.3071	0
124699.SH	0	0	0	0	0	2019-06-14	Pengyuan	AA	3	1	2	-1	0	0	0	0	0	0	0	2.0774	38.4407	2.2571	0.38	16.8405	0
1580165.IB	1	0	0	0	0	2022-06-27	Lianhe_Fitch	AA	3	0	0	0	0	0	0	0	0	0	1	1.9098	66.2376	1.6388	0.7078	13.9996	0
124065.SH	0	0	0	0	0	2019-06-26	Chengxin_Moody	AA+	2	1	1	-1	0	0	0	0	0	1	0	0.589	62.151	3.0162	0.1336	57.4437	0
1380386.IB	0	0	0	0	0	2020-06-19	Shanghai Brilliance	AA+	2	0	0	0	0	0	0	0	0	0	0	0.8502	58.9734	2.9755	0.4853	21.166	0
184179.SH	1	0	0	0	0	2022-05-16	Dongfang Jincheng	AAA	1	0	0	0	0	0	0	0	1	0	0	9.7392	61.7416	5.3356	0.139	2.2879	0
2280322.IB	1	0	0	0	0	2022-06-13	Dongfang Jincheng	AAA	1	0	0	0	0	0	0	0	1	0	0	2.8838	68.3328	1.9095	0.2343	23.1388	0
152464.SH	1	0	0	0	0	2022-06-29	Shanghai Brilliance	AA	3	0	0	0	0	0	0	1	0	0	0	1.9277	57.2582	2.4114	0.0884	-14.3428	0
124059.SH	0	0	0	0	0	2018-05-24	Pengyuan	AA+	2	0	0	0	0	0	0	0	0	0	0	1.0454	45.729	1.5113	0.1497	11.4682	0
1380224.IB	0	0	0	0	0	2017-06-16	Lianhe_Fitch	AA	3	0	0	0	0	0	0	0	0	0	1	3.6418	59.2356	8.2904	0.0589	34.5695	0
1680355.IB	1	0	0	0	0	2022-06-28	Pengyuan	AA	3	1	2	-1	0	0	0	0	1	0	0	2.4853	64.0514	2.7577	0.2391	18.2727	0
124112.SH	0	0	0	0	0	2018-06-27	Pengyuan	AA	3	0	0	0	0	0	0	0	0	0	0	3.5744	73.0186	1.174	1.734	40.9826	0
152249.SH	1	0	0	0	0	2022-06-29	Shanghai Brilliance	AA+	2	0	0	0	0	0	0	0	0	0	0	0.6603	53.9174	1.5246	0.1137	61.8746	0
152440.SH	1	0	0	0	0	2022-06-15	Pengyuan	AAA	1	0	0	0	0	0	0	1	0	0	0	4.0354	55.5377	5.4592	0.0749	19.4003	0
2180178.IB	1	0	0	0	0	2022-06-28	Chengxin_Moody	AAA	1	0	0	0	0	0	0	0	0	1	0	3.0711	63.8579	5.0712	0.0327	21.3827	0
2180367.IB	1	0	0	0	0	2022-06-13	Dagong	AAA	1	0	0	0	0	0	0	1	0	0	0	0.9983	66.3919	2.0211	0.1016	-26.6967	0
2080390.IB	1	0	0	0	0	2022-06-22	Dagong	AA+	2	0	0	0	0	0	0	0	1	0	0	1.3892	46.6219	2.9449	0.26	56.3593	0
124642.SH	0	0	0	0	0	2020-08-13	Dongfang Jincheng	AA+	2	0	0	0	0	0	0	0	0	0	0	1.1841	60.0127	1.6262	0.0569	0.5706	0
184022.SH	1	0	0	0	0	2022-06-21	Pengyuan	AA+	2	0	0	0	0	0	0	1	0	0	0	1.15	53.6558	4.0228	0.1065	40.2203	0
127300.SH	1	0	0	0	0	2022-06-14	Dagong	AA	3	1	1	-2	0	0	0	0	0	0	0	7.075	77.9529	1.6125	3.7212	135.846	0
127250.SH	1	0	0	0	0	2022-06-26	Lianhe_Fitch	AA+	2	0	0	0	0	0	0	0	0	0	1	2.4927	68.9407	1.233	1.5205	130.555	0
0980133.IB	0	0	0	0	0	2019-06-19	Dagong	AAA	1	0	0	0	0	0	0	0	0	0	0	3.2391	56.3536	0.2633	20.4354	3.381	0
124251.SH	0	0	0	0	0	2019-06-28	Shanghai Brilliance	AA+	2	1	1	-1	0	0	0	0	0	0	0	2.4463	66.9076	3.7868	3.1502	1.5993	0
152491.SH	1	0	0	0	0	2022-06-24	Dagong	AAA	1	0	0	0	0	0	0	1	0	0	0	1.2003	37.2468	2.748	0.0838	-2.9039	0
1280224.IB	0	0	0	0	0	2019-06-20	Lianhe_Fitch	AA+	2	1	1	-1	0	0	0	0	0	0	1	0.9167	69.9895	1.8892	0.1194	-5.7161	0
184462.SH	1	0	0	0	0	2022-06-10	Lianhe_Fitch	AA+	2	0	0	0	0	0	0	0	0	0	1	2.305	68.9159	1.8687	0.8896	4.9633	0
152074.SH	1	0	0	0	0	2022-06-24	Pengyuan	AA	3	0	0	0	0	0	0	0	1	0	0	0.7624	59.4296	2.1831	0.1708	13.4027	0
184394.SH	1	0	0	0	0	2022-06-29	Shanghai Brilliance	AA+	2	0	0	0	0	0	0	0	1	0	0	1.9761	52.9457	4.1244	0.0876	-7.787	0
124527.SH	0	0	0	0	0	2018-06-27	Pengyuan	AA	3	0	0	0	0	0	0	0	0	0	0	2.5253	31.9452	3.3077	0.0636	-10.9784	0
184172.SH	1	0	0	0	0	2022-06-22	Dongfang Jincheng	AAA	1	0	0	0	0	0	0	0	0	0	0	2.4677	40.4537	6.3242	0.1811	12.5104	0
2180046.IB	1	0	0	0	0	2022-06-29	Shanghai Brilliance	AA+	2	0	0	0	0	0	0	1	0	0	0	2.6784	56.2829	4.0709	0.1329	-5.6936	0
1580285.IB	1	0	0	0	0	2022-06-10	Dongfang Jincheng	AA	3	0	0	0	0	0	0	0	1	0	0	0.8076	57.3882	3.503	0.0665	21.109	0
124350.SH	1	0	0	0	0	2022-06-26	Lianhe_Fitch	AAA	1	1	1	0	0	0	0	0	0	0	1	1.8862	76.7651	0.3766	4.3544	26.9591	0
1380280.IB	0	0	0	0	0	2020-06-29	Dagong	AA+	2	1	1	-1	0	0	0	0	0	0	0	2.7163	34.0903	1.5257	0.1416	18.6863	0
152121.SH	1	0	0	0	0	2022-06-23	Dongfang Jincheng	AA+	2	0	0	0	0	0	0	0	0	0	0	1.7784	58.2119	4.5178	0.1317	24.7804	0
q19011716.SH	1	0	0	0	0	2022-07-05	Lianhe_Fitch	AAA	1	0	0	0	0	0	0	0	0	0	1	2.1908	65.3816	2.0287	0.0443	-6.1969	0
2080283.IB	1	1	0	0	0	2022-06-28	Chengxin_Moody	AA	3	0	0	0	0	0	0	1	0	1	0	1.4402	59.149	4.311	0.0819	5.1243	0
1380026.IB	0	0	0	0	0	2019-07-26	Pengyuan	AA	3	1	2	-1	0	0	0	0	0	0	0	0.9508	74.6184	1.2708	2.4692	28.3821	0
127317.SH	1	0	0	0	0	2022-06-28	Pengyuan	AA+	2	0	0	0	0	0	0	0	0	0	0	-0.9266	34.6439	2.5501	0.0064	24.3549	0
124977.SH	0	0	0	0	0	2021-06-23	Lianhe_Fitch	AA+	2	0	0	0	0	0	0	0	0	0	1	4.8433	42.0973	0.8487	13.2982	12.6111	0
124842.SH	0	0	0	0	0	2020-06-19	Chengxin_Moody	AA+	2	0	0	0	0	0	0	0	0	1	0	14.7248	30.9487	4.9291	1.4908	120.894	0
1780161.IB	1	0	0	0	1	2022-06-29	Lianhe_Fitch	AA	3	0	0	0	0	0	0	0	1	0	1	0.5782	60.0617	2.1969	0.0536	-8.6437	0
2180534.IB	1	0	0	0	0	2022-06-27	Pengyuan	AAA	1	0	0	0	0	0	0	0	0	0	0	3.1462	27.2333	13.488	0.1341	0.5453	0
1480432.IB	0	0	0	0	0	2020-06-28	Pengyuan	AA	3	0	0	0	0	0	0	0	0	0	0	2.8467	42.1258	3.7382	0.1097	-50.021	0
139215.SH	1	0	0	0	1	2022-06-27	Lianhe_Fitch	AA	3	0	0	0	0	0	0	0	1	0	1	2.2453	54.1492	3.7794	0.0665	-7.5706	0
1280105.IB	0	0	0	0	0	2017-06-21	Pengyuan	AA+	2	0	0	0	0	0	0	0	0	0	0	0.5013	48.606	5.4637	0.2625	349.669	0
1680034.IB	1	0	0	0	0	2022-06-27	Dagong	AA+	2	1	1	-1	0	0	0	0	1	0	0	0.5862	67.6087	3.0429	0.1191	26.5358	0
1780176.IB	1	0	0	1	0	2022-06-24	Chengxin_Moody	AA	3	0	0	0	0	0	0	0	1	1	0	3.1465	62.2793	2.125	0.001	-9.9618	0
1780168.IB	0	0	0	0	0	2021-07-07	Pengyuan	AA	3	0	0	0	1	4	1	1	0	0	0	0.7048	52.49	3.2286	0.1143	10.1957	0
124522.SH	0	0	0	0	0	2020-06-23	Chengxin_Moody	AA+	2	0	0	0	0	0	0	0	0	1	0	0.4101	43.1185	4.1109	0.0614	-10.8281	0
122647.SH	0	0	0	0	0	2021-06-25	Chengxin_Moody	AAA	1	0	0	0	0	0	0	0	0	1	0	4.5499	68.4363	1.2445	2.387	9.8098	0
1480007.IB	0	0	0	0	0	2018-06-27	Pengyuan	AA+	2	0	0	0	0	0	0	0	0	0	0	3.4335	55.8037	8.3479	0.1708	133.58	0
078086.IB	0	0	0	0	0	2017-06-29	Chengxin_Moody	AAA	1	0	0	0	0	0	0	0	0	1	0	2.5372	75.3199	0.6385	6.5361	-8.5583	0
127666.SH	1	0	0	0	0	2022-06-24	Shanghai Brilliance	AA+	2	0	0	0	0	0	0	0	0	0	0	0.5484	56.3995	2.7954	0.0928	0.5865	0
1524007.IB	1	0	0	0	0	2022-07-26	Pengyuan	AA	3	0	0	0	0	0	0	0	0	0	0	1.321	31.4144	6.4338	0.0615	2.9061	0
184506.SH	1	0	0	0	0	2022-07-14	Shanghai Brilliance	AA+	2	0	0	0	0	0	0	0	0	0	0	3.0919	64.7909	2.8023	0.0704	-19.4031	0
122752.SH	0	0	0	0	0	2017-06-25	Pengyuan	AA+	2	0	0	0	0	0	0	0	0	0	0	2.5085	72.3594	1.2718	2.6138	-35.7909	0
1780058.IB	0	0	0	0	0	2017-06-19	Chengxin_Moody	AAA	1	0	0	0	0	0	0	0	0	1	0	1.0087	60.3166	2.1144	0.4139	7.2643	0
139207.SH	1	0	0	0	0	2022-06-12	Dongfang Jincheng	AA	3	0	0	0	0	0	0	1	0	0	0	0.4074	43.762	3.171	0.0502	9.2109	0
1680282.IB	1	0	0	1	0	2022-06-23	Chengxin_Moody	AA	3	1	2	-1	0	0	0	0	1	1	0	0.8996	61.4285	2.4338	0.0408	-11.6616	0
152827.SH	1	0	0	0	0	2022-06-29	Shanghai Brilliance	AAA	1	0	0	0	0	0	0	0	0	0	0	1.0203	48.3118	3.5472	0.9625	62.4107	0
1280152.IB	0	0	0	0	0	2017-06-27	Chengxin_Moody	AA+	2	1	1	-1	0	0	0	0	0	1	0	0.0994	69.0775	2.2774	0.162	17.6167	0
152499.SH	1	0	0	0	0	2022-06-29	Pengyuan	AA+	2	0	0	0	0	0	0	0	1	0	0	1.9311	60.5413	2.103	0.1413	-15.1377	0
152205.SH	1	0	0	0	0	2022-06-29	Shanghai Brilliance	AAA	1	0	0	0	0	0	0	0	0	0	0	2.3865	59.0348	5.4743	0.0506	-14.9213	0
1624012.IB	1	0	0	0	0	2022-06-17	Pengyuan	AAA	1	0	0	0	0	0	0	0	0	0	0	2.5409	38.8908	1.5118	0.1395	247.433	0
1680440.IB	1	0	0	0	0	2022-06-27	Pengyuan	AA	3	0	0	0	0	0	0	0	0	0	0	2.3559	57.2872	2.8105	1.7301	258.529	0
124655.SH	0	0	0	0	0	2020-06-15	Pengyuan	AA	3	0	0	0	0	0	0	0	0	0	0	1.678	62.8412	2.2297	0.0754	-7.1579	0
1880319.IB	1	0	0	1	0	2022-06-17	Chengxin_Moody	AA+	2	0	0	0	0	0	0	0	1	1	0	0.9454	63.6569	2.5886	0.1391	2.3367	0
127628.SH	1	0	0	0	0	2022-06-27	Shanghai Brilliance	AA	3	0	0	0	0	0	0	0	0	0	0	1.0549	60.4233	4.8511	0.0623	3.7236	0
184264.SH	1	0	0	1	0	2022-06-27	Chengxin_Moody	AA+	2	0	0	0	0	0	0	0	1	1	0	2.2588	55.1373	4.8087	0.0434	3.9269	0
1480018.IB	0	0	0	0	0	2020-06-24	Pengyuan	AA+	2	0	0	0	0	0	0	0	0	0	0	2.1565	52.4643	3.3609	0.1107	3.1931	0
184535.SH	1	0	0	0	0	2022-06-14	Pengyuan	AA+	2	0	0	0	0	0	0	0	1	0	0	3.0637	43.0477	3.3824	0.0947	10.5629	0
127099.SH	0	0	0	0	0	2020-06-24	Lianhe_Fitch	AA+	2	0	0	0	0	0	0	0	0	0	1	7.0371	45.6636	0.8446	10.7503	3.9088	0
2080052.IB	1	0	0	0	0	2022-05-31	Pengyuan	AAA	1	0	0	0	0	0	0	1	0	0	0	0.5643	32.8991	5.2002	0.0666	17.7779	0
127382.SH	0	0	0	0	0	2020-06-28	Chengxin_Moody	AA+	2	1	1	-1	0	0	0	0	0	1	0	3.2781	64.8339	0.9948	5.5833	11.5807	0
2280261.IB	1	0	0	0	1	2022-06-21	Lianhe_Fitch	AAA	1	0	0	0	0	0	0	0	1	0	1	1.8715	34.5005	5.4276	0.1864	4.271	0
1880315.IB	1	0	0	1	0	2022-06-16	Chengxin_Moody	AAA	1	0	0	0	0	0	0	0	1	1	0	2.0286	73.9746	0.9166	10.3804	17.2698	0
184477.SH	1	1	0	0	0	2022-06-13	Chengxin_Moody	AA	3	0	0	0	0	0	0	1	0	1	0	0.4627	58.4642	1.4439	14.3207	31.5404	0
1280423.IB	0	0	0	0	0	2019-06-24	Dagong	AAA	1	0	0	0	0	0	0	0	0	0	0	8.6118	78.0567	1.079	1.6511	17.6588	0
127377.SH	1	0	0	0	0	2022-05-27	Pengyuan	AA	3	1	2	-1	0	0	0	1	0	0	0	1.2304	43.2218	5.2071	0.0513	1.476	0
1980344.IB	1	0	0	0	0	2022-06-08	Pengyuan	AAA	1	0	0	0	0	0	0	0	0	0	0	2.3969	45.1229	9.1583	0.2356	2.6698	0
127331.SH	1	0	0	0	0	2022-06-22	Pengyuan	AA	3	0	0	0	0	0	0	0	1	0	0	1.9939	55.6822	3.4652	0.1147	-7.6165	0
124673.SH	0	0	0	0	0	2020-06-23	Pengyuan	AA	3	0	0	0	0	0	0	0	0	0	0	2.0984	53.698	2.8019	1.3917	139.37	0
078072.IB	1	0	0	1	0	2022-06-22	Chengxin_Moody	AAA	1	0	0	0	0	0	0	0	1	1	0	2.8043	74.2936	0.4777	7.1214	30.4148	0
2080199.IB	1	0	0	0	0	2022-06-23	Shanghai Brilliance	AA+	2	0	0	0	0	0	0	0	0	0	0	2.4179	57.7135	13.3106	0.2441	53.3355	0
184239.SH	1	0	0	0	0	2022-06-29	Dagong	AAA	1	0	0	0	0	0	0	1	0	0	0	3.0365	58.7901	2.2924	0.0899	1.4027	0
1680125.IB	1	0	0	0	1	2022-06-23	Lianhe_Fitch	AA+	2	1	1	-1	0	0	0	0	1	0	1	3.1027	58.8978	2.1567	0.1945	1.7887	0
152674.SH	1	0	0	0	0	2022-06-22	Dongfang Jincheng	AAA	1	0	0	0	0	0	0	0	1	0	0	2.1363	61.7374	3.7271	0.0795	13.7357	0
1080002.IB	0	0	0	0	0	2019-06-27	Chengxin_Moody	AAA	1	0	0	0	0	0	0	0	0	1	0	7.9125	55.9056	1.3693	16.6814	-1.2508	0
1180018.IB	0	0	0	0	0	2017-06-29	Chengxin_Moody	AA+	2	1	1	-1	0	0	0	0	0	1	0	2.2207	51.8422	3.4816	19.9315	41.6939	0
152140.SH	1	0	0	0	0	2022-06-24	Pengyuan	AA	3	0	0	0	0	0	0	0	0	0	0	0.7185	64.9781	5.1776	0.0698	47.4148	0
1280115.IB	0	0	0	0	0	2018-07-31	Pengyuan	AA	3	0	0	0	0	0	0	0	0	0	0	1.2868	54.0875	4.9046	0.117	6.4294	0
068013.BC	0	0	0	0	0	2015-06-26	Dagong	AAA	1	0	0	0	0	0	0	0	0	0	0	4.0167	68.5186	1.3556	2.8053	-0.4485	0
124364.SH	0	0	0	0	0	2020-06-28	Shanghai Brilliance	AA	3	0	0	0	0	0	0	0	0	0	0	-0.3692	35.2341	3.2669	0.0001	-99.9329	0
184256.SH	1	0	0	0	0	2022-05-24	Dongfang Jincheng	AAA	1	0	0	0	0	0	0	0	0	0	0	1.2787	40.8749	6.1585	0.0493	-0.3511	0
127186.SH	1	0	0	0	0	2022-06-28	Pengyuan	AA	3	1	2	-1	0	0	0	0	1	0	0	0.5906	50.8982	2.0449	0.125	0.0038	0
2180024.IB	1	0	0	0	0	2022-06-24	Shanghai Brilliance	AAA	1	0	0	0	0	0	0	1	0	0	0	0.8352	52.2675	1.6156	0.6733	22.7427	0
1580260.IB	0	0	0	0	0	2018-06-25	Lianhe_Fitch	AA	3	0	0	0	0	0	0	0	0	0	1	0.2274	56.8216	5.1681	0.1093	153.718	0
152294.SH	1	0	0	1	0	2022-06-27	Chengxin_Moody	AAA	1	0	0	0	0	0	0	0	1	1	0	0.9002	66.1069	1.9332	0.4453	-17.9282	0
124413.SH	0	0	0	0	0	2020-06-24	Pengyuan	AA	3	0	0	0	0	0	0	0	0	0	0	1.847	68.6693	2.12	0.3019	45.6206	0
1680097.IB	1	0	1	0	0	2022-06-27	Lianhe_Fitch	AA	3	0	0	0	0	0	0	1	0	0	1	1.4301	50.1794	6.7582	0.0698	-2.4571	0
1480472.IB	0	0	0	0	0	2021-06-28	Dongfang Jincheng	AA	3	1	2	-1	0	0	0	0	0	0	0	2.2588	55.1373	4.8087	0.0434	3.9269	0
1680143.IB	1	0	0	1	0	2022-06-29	Chengxin_Moody	AA+	2	0	0	0	0	0	0	0	1	1	0	1.0767	51.028	3.1045	0.2614	49.1757	0
1280314.IB	0	0	0	0	0	2017-05-24	Pengyuan	AA	3	0	0	0	0	0	0	0	0	0	0	1.5529	50.3141	4.3758	0.5369	16.8128	0
2280264.IB	1	0	0	0	0	2022-05-20	Shanghai Far East	AAA	1	0	0	0	0	0	0	0	0	0	0	2.0182	59.5897	4.2272	0.1264	-3.0359	0
122902.SH	0	0	0	0	0	2017-05-16	Pengyuan	AA+	2	0	0	0	0	0	0	0	0	0	0	0.8686	55.5477	1.5907	0.1348	295.713	0
058036.IB	0	0	0	0	0	2020-08-27	Lianhe_Fitch	AAA	1	0	0	0	0	0	0	0	0	0	1	0.5687	67.0835	1.3414	0.5843	8.9441	0
124154.SH	1	0	0	0	0	2022-06-29	Dagong	AAA	1	0	0	0	0	0	0	0	1	0	0	2.4273	55.9868	0.2797	94.1882	11.1493	0
2180021.IB	1	0	1	0	0	2022-06-21	Lianhe_Fitch	AA+	2	0	0	0	0	0	0	1	0	0	1	0.6479	59.1146	6.756	0.0639	16.6569	0
124478.SH	0	0	0	0	0	2020-06-23	Pengyuan	AA	3	1	2	-1	0	0	0	0	0	0	0	1.0922	64.0806	2.4878	0.1203	-11.4181	0
122950.SH	0	0	0	0	0	2016-06-29	Dagong	AA+	2	0	0	0	0	0	0	0	0	0	0	0.4106	76.1326	0.63	6.5171	4.9141	0
122574.SH	0	0	0	0	0	2019-06-26	Pengyuan	AA	3	1	2	-1	0	0	0	0	0	0	0	0.7067	54.9015	3.4964	0.0841	14.7687	0
127637.SH	1	0	0	0	0	2022-06-17	Pengyuan	AAA	1	0	0	0	0	0	0	1	0	0	0	1.6198	53.7538	3.9762	0.1483	-5.2301	0
152157.SH	1	0	0	0	0	2022-06-24	Dagong	AAA	1	0	0	0	0	0	0	0	0	0	0	1.2893	73.5118	0.505	0	31.3224	0
2280189.IB	1	0	0	1	0	2022-06-24	Chengxin_Moody	AAA	1	0	0	0	0	0	0	0	1	1	0	0.9949	62.7013	2.2001	0.1425	11.7105	0
152895.SH	1	0	0	0	0	2022-06-27	Shanghai Brilliance	AA+	2	0	0	0	0	0	0	0	0	0	0	1.8078	62.7712	11.2166	0.0212	-49.1153	0
1680480.IB	1	0	0	0	0	2022-06-29	Pengyuan	AA	3	0	0	0	1	4	1	0	0	0	0	0.904	33.8338	4.4966	0.0298	15.3108	0
1280368.IB	0	0	0	0	0	2019-09-12	Dagong	AA-	4	0	0	0	0	0	0	0	0	0	0	1.202	50.7463	2.5924	0.0754	-23.9034	0
1080043.IB	1	0	0	0	0	2022-06-29	Dagong	AAA	1	0	0	0	0	0	0	0	1	0	0	2.4273	55.9868	0.2797	94.1882	11.1493	0
139410.SH	1	0	0	0	0	2022-06-12	Dongfang Jincheng	AAA	1	0	0	0	0	0	0	0	0	0	0	1.1495	39.779	5.0731	0.1192	42.5368	0
152513.SH	1	0	0	0	0	2022-06-29	Pengyuan	AAA	1	0	0	0	0	0	0	0	0	0	0	1.3776	61.4528	5.1605	0.1122	81.7393	0
1780402.IB	1	0	0	0	0	2022-06-27	Pengyuan	AA+	2	1	1	-1	0	0	0	0	0	0	0	1.3812	49.119	5.1682	0.137	-7.3521	0
1680287.IB	1	0	0	0	1	2022-05-31	Lianhe_Fitch	AA	3	0	0	0	0	0	0	0	1	0	1	2.778	58.5931	3.3216	0.0821	31.9378	0
088039.IB	0	0	0	0	0	2015-07-20	Lianhe_Fitch	AAA	1	0	0	0	0	0	0	0	0	0	1	19.9287	68.3131	0.9814	8.7595	3.5259	0
124702.SH	0	0	0	0	0	2020-06-24	Lianhe_Fitch	AA	3	0	0	0	0	0	0	0	0	0	1	3.3186	52.6067	4.3433	0.0848	9.5341	0
068011.IB	0	0	0	0	0	2015-07-21	Dagong	AAA	1	0	0	0	0	0	0	0	0	0	0	2.3439	30.235	1.2069	2.2778	-4.1982	0
1380250.IB	0	0	0	0	0	2019-06-17	Pengyuan	AA	3	0	0	0	0	0	0	0	0	0	0	1.3017	40.8025	3.4998	0.0542	-27.9093	0
1680047.IB	1	0	0	1	0	2022-06-27	Chengxin_Moody	AAA	1	0	0	0	0	0	0	0	1	1	0	1.0652	45.2541	2.2451	0.1302	31.834	0
2080081.IB	1	0	0	0	0	2022-06-16	Chengxin_Moody	AAA	1	0	0	0	0	0	0	0	0	1	0	2.9262	66.9273	1.1199	2.5581	36.7181	0
2280423.IB	1	1	0	0	0	2022-07-19	Chengxin_Moody	AAA	1	0	0	0	0	0	0	1	0	1	0	1.2969	57.2249	4.1431	0.1236	22.6168	0
2280387.IB	1	0	0	0	1	2022-06-13	Lianhe_Fitch	AAA	1	0	0	0	0	0	0	0	1	0	1	3.5755	64.4342	2.8959	0.1297	1.7872	0
139108.SH	1	0	0	0	0	2022-06-22	Dongfang Jincheng	AA	3	0	0	0	0	0	0	0	1	0	0	0.5077	57.8445	3.6336	0.0411	27.8552	0
2280008.IB	1	0	0	0	0	2022-06-29	Chengxin_Moody	AAA	1	0	0	0	0	0	0	0	0	1	0	3.704	32.228	2.1694	0.177	1.7695	0
1980005.IB	0	0	0	0	0	2021-06-28	Chengxin_Moody	AA+	2	0	0	0	0	0	0	0	0	1	0	1.0538	60.3117	2.3101	0.2358	75.7566	0
2180063.IB	1	0	0	1	0	2022-06-27	Chengxin_Moody	AAA	1	0	0	0	0	0	0	0	1	1	0	0.4848	66.0172	1.999	0.2914	5.5156	0
139039.SH	0	0	0	0	0	2021-01-22	Dagong	AA	3	1	2	-1	1	3	0	0	0	0	0	-1.1475	58.2691	0.94	1.9496	-23.2797	0
1680444.IB	1	0	0	0	0	2022-06-28	Dagong	AA	3	0	0	0	0	0	0	0	1	0	0	1.2622	55.196	3.2805	0.0539	17.1257	0
1780038.IB	1	0	0	0	0	2022-06-27	Pengyuan	AA	3	1	2	-1	0	0	0	0	0	0	0	1.1446	33.8945	19.1046	0.0258	1.0764	0
1480517.IB	0	0	0	0	0	2019-08-16	Dagong	AA	3	1	2	-1	0	0	0	0	0	0	0	4.6248	47.7412	1.5234	3.8542	-0.6099	0
1780019.IB	1	0	0	0	0	2022-07-29	Pengyuan	AA	3	0	0	0	0	0	0	0	0	0	0	0.0967	45.7935	2.31	0.0177	78.2521	0
127493.SH	1	0	0	0	0	2022-06-30	Shanghai Brilliance	AAA	1	0	0	0	0	0	0	0	0	0	0	1.9503	48.0256	2.9515	0.0383	-7.4787	0
152505.SH	1	0	0	0	0	2022-06-08	Pengyuan	AAA	1	0	0	0	0	0	0	0	0	0	0	2.3969	45.1229	9.1583	0.2356	2.6698	0
1280230.IB	0	0	0	0	0	2018-06-22	Pengyuan	AA	3	0	0	0	0	0	0	0	0	0	0	0.6384	15.1369	14.1196	0.0409	-33.1162	0
184125.SH	1	0	0	0	0	2022-06-24	Pengyuan	AAA	1	0	0	0	0	0	0	0	0	0	0	2.0018	49.49	5.1087	0.0876	33.8637	0
1624023.IB	0	0	0	0	0	2018-09-27	Pengyuan	AAA	1	0	0	0	0	0	0	0	0	0	0	12.5487	57.6873	2.9558	0.2457	8.929	0
1980040.IB	1	0	0	0	0	2022-06-28	Pengyuan	AA	3	0	0	0	0	0	0	0	1	0	0	1.4929	47.8344	7.0947	0.0933	31.629	0
2080104.IB	1	1	0	0	0	2022-06-27	Chengxin_Moody	AA+	2	0	0	0	0	0	0	1	0	1	0	1.4509	45.2483	3.3063	0.1141	18.5034	0
1280405.IB	1	0	0	0	0	2022-06-28	Chengxin_Moody	AA+	2	1	1	-1	0	0	0	0	0	1	0	-2.0869	32.2585	1.6875	2.0189	364.093	0
1880265.IB	1	0	0	0	0	2022-06-29	Pengyuan	AA	3	0	0	0	1	4	1	0	0	0	0	2.1578	46.6771	3.1135	0.0746	9.9904	0
127384.SH	1	0	0	0	0	2022-06-29	Shanghai Brilliance	AA+	2	0	0	0	0	0	0	0	0	0	0	4.6113	46.1694	3.1558	0.2607	169.015	0
139246.SH	1	0	1	0	0	2022-06-24	Lianhe_Fitch	AA	3	0	0	0	0	0	0	1	0	0	1	1.2293	46.1998	3.5726	0.2303	-10.8339	0
1780171.IB	1	0	0	0	0	2022-06-16	Pengyuan	AA+	2	1	1	-1	0	0	0	0	0	0	0	1.6102	43.3123	4.7352	0.2909	13.4805	0
2280217.IB	1	0	0	0	0	2022-06-28	Shanghai Brilliance	AAA	1	0	0	0	0	0	0	0	0	0	0	1.4911	55.9147	1.3858	0.5487	16.3646	0
127503.SH	1	0	0	0	0	2022-06-28	Dagong	AA+	2	0	0	0	0	0	0	0	1	0	0	0.5076	51.6771	2.1949	0.1877	-2.2589	0
q22093005.IB	1	1	0	0	0	2022-09-22	Chengxin_Moody	AA	3	0	0	0	0	0	0	1	0	1	0	1.2003	37.2468	2.748	0.0838	-2.9039	0
124867.SH	0	0	0	0	0	2016-06-28	Chengxin_Moody	AAA	1	0	0	0	0	0	0	0	0	1	0	1.8011	67.2524	3.0249	0.23	8.4934	0
152068.SH	1	1	0	0	0	2022-06-20	Chengxin_Moody	AA+	2	0	0	0	0	0	0	1	0	1	0	1.3984	65.7804	1.858	0.2367	125.503	0
127050.SH	1	0	0	0	0	2021-09-18	Dagong	AA+	2	0	0	0	0	0	0	0	0	0	0	0.8698	46.5716	2.4585	0.0316	1.5905	0
2280243.IB	1	0	0	0	0	2022-05-23	Dagong	AA+	2	0	0	0	0	0	0	0	1	0	0	1.1952	55.8054	4.6104	0.0741	-39.3902	0
1080041.IB	0	0	0	0	0	2016-07-11	Chengxin_Moody	AA	3	0	0	0	0	0	0	0	0	1	0	1.0337	48.9155	2.8879	0.0712	5.5501	0
1680149.IB	1	0	0	0	0	2022-06-28	Pengyuan	AA	3	0	0	0	0	0	0	1	0	0	0	1.937	29.2545	7.4505	0.0235	13.6894	0
1280487.IB	0	0	0	0	0	2018-06-22	Chengxin_Moody	AA	3	0	0	0	0	0	0	0	0	1	0	2.3066	45.7622	10.0068	0.063	115.018	0
058035.IB	0	0	0	0	0	2015-06-15	Lianhe_Fitch	AAA	1	0	0	0	0	0	0	0	0	0	1	11.5432	44.6941	0.3985	44.783	1.6566	0
152226.SH	1	0	0	0	0	2022-06-23	Shanghai Brilliance	AA+	2	0	0	0	0	0	0	0	0	0	0	2.4179	57.7135	13.3106	0.2441	53.3355	0
2280001.IB	1	0	0	0	0	2022-06-13	Dongfang Jincheng	AAA	1	0	0	0	0	0	0	0	1	0	0	2.8838	68.3328	1.9095	0.2343	23.1388	0
1580063.IB	0	0	0	0	0	2021-06-22	Pengyuan	AA	3	0	0	0	0	0	0	0	0	0	0	0.169	39.3954	2.4475	0.0582	-21.4031	0
1780128.IB	1	0	0	0	0	2022-06-16	Dagong	AAA	1	0	0	0	0	0	0	0	0	0	0	7.4432	58.5903	0.9419	6.2944	-4.6776	0
124550.SH	0	0	0	0	0	2020-08-27	Pengyuan	AA+	2	1	1	-1	0	0	0	0	0	0	0	4.6542	54.1634	5.7208	0.0621	14.6321	0
1980257.IB	1	0	0	0	0	2022-07-28	Dongfang Jincheng	AA+	2	0	0	0	0	0	0	1	0	0	0	0.7853	49.0817	4.4551	0.0826	10.1239	0
122816.SH	0	0	0	0	0	2017-06-26	Pengyuan	AA	3	0	0	0	0	0	0	0	0	0	0	1.8786	49.9197	2.5057	0.2146	6.7458	0
127182.SH	0	0	0	0	0	2021-06-24	Lianhe_Fitch	AA	3	0	0	0	0	0	0	0	0	0	1	2.7343	54.4416	4.0188	0.1141	11.9681	0
1180041.IB	0	0	0	0	0	2017-05-17	Pengyuan	AA-	4	1	3	-1	0	0	0	0	0	0	0	2.3702	47.8684	1.6924	0.6312	91.5062	0
2180128.IB	1	1	0	0	0	2022-06-15	Chengxin_Moody	AAA	1	0	0	0	0	0	0	1	0	1	0	1.0606	25.9646	8.6951	0.0298	5.3766	0
1980349.IB	1	0	0	0	0	2022-07-28	Pengyuan	AA+	2	0	0	0	0	0	0	0	1	0	0	1.0018	40.5025	6.9445	0.0905	1.8538	0
1280032.IB	0	0	0	0	0	2018-06-26	Dagong	AA	3	1	2	-1	0	0	0	0	0	0	0	1.1534	48.9235	2.7898	0.1395	11.8242	0
122710.SH	0	0	0	0	0	2017-06-23	Lianhe_Fitch	AA+	2	1	1	-1	0	0	0	0	0	0	1	3.7808	72.857	1.0135	0.9078	18.9737	0
078043.IB	0	0	0	0	0	2017-06-22	Chengxin_Moody	AAA	1	0	0	0	0	0	0	0	0	1	0	1.5483	67.5372	3.4544	0.109	-17.2555	0
2280252.IB	1	0	0	1	0	2022-05-24	Chengxin_Moody	AA+	2	0	0	0	0	0	0	0	1	1	0	2.2588	55.1373	4.8087	0.0434	3.9269	0
1780044.IB	1	0	0	0	0	2022-06-27	Pengyuan	AA	3	0	0	0	0	0	0	0	0	0	0	1.3944	32.6772	7.2394	0.0617	2.2983	0
1680494.IB	1	1	0	0	0	2022-06-27	Chengxin_Moody	AA+	2	0	0	0	0	0	0	1	0	1	0	0.2267	65.5985	1.6014	1.1238	8.0369	0
1480067.IB	0	0	0	0	0	2020-06-28	Dagong	AAA	1	0	0	0	0	0	0	0	0	0	0	10.8869	79.1468	1.8311	0.1881	-7.3898	0
2080054.IB	1	0	0	0	0	2022-06-28	Shanghai Brilliance	AAA	1	0	0	0	0	0	0	0	0	0	0	5.0735	33.2444	0.8885	2.0011	-3.0943	0
1480533.IB	1	0	0	0	0	2022-06-27	Pengyuan	AA	3	1	2	-1	0	0	0	0	0	0	0	1.3208	54.5472	5.0132	0.0762	31.7352	0
127891.SH	0	0	0	0	0	2021-06-24	Chengxin_Moody	AAA	1	0	0	0	0	0	0	0	0	1	0	8.5378	93.5666	0.2437	24.7997	0.9977	0
184079.SH	1	0	0	0	0	2022-05-19	Shanghai Brilliance	AAA	1	0	0	0	0	0	0	1	0	0	0	2.2176	62.789	2.6001	0.2003	26.5833	0
139064.SH	1	0	0	0	0	2022-06-26	Pengyuan	AA	3	1	2	-1	0	0	0	1	0	0	0	1.2799	52.9123	1.614	0.211	68.9612	0
1580129.IB	0	0	0	0	0	2021-06-28	Pengyuan	AA	3	0	0	0	0	0	0	0	0	0	0	1.8338	60.0496	3.614	0.0307	12.3062	0
1280495.IB	0	0	0	0	0	2019-06-24	Pengyuan	AA+	2	0	0	0	0	0	0	0	0	0	0	7.0385	44.2941	0.7394	0.9546	-3.9413	0
q16012229.IB	0	0	0	0	0	2015-04-29	Chengxin_Moody	AA+	2	0	0	0	0	0	0	0	0	1	0	2.1084	58.4309	3.1986	0.3922	-5.7358	0
2180179.IB	1	0	0	0	0	2022-06-27	Pengyuan	AAA	1	0	0	0	0	0	0	0	0	0	0	1.9797	68.2268	2.5669	0.0676	40.8505	0
184344.SH	1	0	0	0	0	2022-06-15	Dongfang Jincheng	AAA	1	0	0	0	0	0	0	0	1	0	0	0.8292	58.0822	2.4748	0.1447	-0.6812	0
2180296.IB	1	0	0	1	0	2022-06-24	Chengxin_Moody	AAA	1	0	0	0	0	0	0	0	1	1	0	14.6842	70.7755	1.3597	16.7767	18.9362	0
2180057.IB	1	0	0	0	0	2022-06-10	Dongfang Jincheng	AA	3	0	0	0	0	0	0	0	1	0	0	0.7624	59.4296	2.1831	0.1708	13.4027	0
122721.SH	0	0	0	0	0	2018-08-28	Dagong	AA+	2	0	0	0	0	0	0	0	0	0	0	4.2868	51.2452	2.4827	0.1765	6.051	0
127021.SH	0	0	0	0	0	2020-06-29	Lianhe_Fitch	AA	3	1	2	-1	0	0	0	0	0	0	1	0.2588	77.1747	2.9707	0.1335	46.2067	0
1580071.IB	0	0	0	0	0	2019-06-28	Shanghai Brilliance	AA	3	0	0	0	0	0	0	0	0	0	0	1.7698	69.76	2.8666	0.1607	32.2377	0
124046.SH	0	0	0	0	0	2017-07-21	Pengyuan	AA	3	0	0	0	0	0	0	0	0	0	0	2.9037	70.9426	2.9703	1.7413	30.2148	0
1380107.IB	0	0	0	0	0	2019-06-25	Dagong	AA+	2	0	0	0	0	0	0	0	0	0	0	0.3644	63.6808	1.1514	4.3658	-3.4982	0
2180436.IB	1	0	0	0	0	2022-06-29	Shanghai Brilliance	AAA	1	0	0	0	0	0	0	1	0	0	0	0.4237	54.6932	0.781	0.2144	2.4356	0
1380038.IB	0	0	0	0	0	2019-06-19	Lianhe_Fitch	AA+	2	1	1	-1	0	0	0	0	0	0	1	1.1238	68.4948	1.5368	0.9263	44.9219	0
152210.SH	1	0	0	1	0	2022-06-24	Chengxin_Moody	AA+	2	0	0	0	0	0	0	0	1	1	0	2.2912	41.6695	3.2058	0.206	-0.199	0
1480367.IB	0	0	0	0	0	2020-06-23	Pengyuan	AA	3	0	0	0	0	0	0	0	0	0	0	1.1177	59.8016	8.2538	0.0578	-7.5741	0
124106.SH	0	0	0	0	0	2018-06-26	Dagong	AA	3	1	2	-1	0	0	0	0	0	0	0	1.8069	42.4533	7.8468	0.0639	-1.3896	0
1580191.IB	1	0	0	0	0	2022-06-15	Pengyuan	AA	3	1	2	-1	0	0	0	0	0	0	0	1.78	57.291	4.9558	0.9663	9.5757	0
1280066.IB	0	0	0	0	0	2018-06-19	Pengyuan	AA	3	0	0	0	0	0	0	0	0	0	0	1.6602	60.8879	1.548	0.0814	-12.3626	0
2180174.IB	1	0	0	0	0	2022-06-29	Pengyuan	AAA	1	0	0	0	0	0	0	1	0	0	0	1.1639	65.8981	2.0103	0.1854	79.1386	0
124822.SH	0	0	0	0	0	2018-11-06	Dongfang Jincheng	AA+	2	0	0	0	0	0	0	0	0	0	0	0.5764	40.0312	2.6133	0.0222	-95.9568	0
122861.SH	0	0	0	0	0	2017-06-27	Chengxin_Moody	AA+	2	0	0	0	0	0	0	0	0	1	0	1.294	71.5528	0.6574	14.8675	22.5842	0
127836.SH	1	0	1	0	0	2022-06-21	Lianhe_Fitch	AAA	1	0	0	0	0	0	0	1	0	0	1	1.4373	37.9039	2.9649	0.2926	7.5664	0
1180027.IB	0	0	0	0	0	2017-05-27	Dagong	AA	3	1	1	-2	0	0	0	0	0	0	0	18.6224	55.388	1.2102	28.5005	40.7873	0
111049.SZ	0	0	0	0	0	2015-06-23	Lianhe_Fitch	AA+	2	0	0	0	0	0	0	0	0	0	1	1.8529	38.3658	1.909	0.7291	12.2961	0
1080029.IB	0	0	0	0	0	2015-07-07	Pengyuan	AA+	2	0	0	0	0	0	0	0	0	0	0	1.8743	55.815	2.4107	0.009	-11.2766	0
2180219.IB	1	0	1	0	0	2022-06-23	Lianhe_Fitch	AAA	1	0	0	0	0	0	0	1	0	0	1	1.1586	47.3312	1.0813	36.2837	65.4221	0
124468.SH	0	0	0	0	0	2020-06-23	Lianhe_Fitch	AA+	2	1	1	-1	0	0	0	0	0	0	1	4.668	60.0936	2.0068	0.4271	35.5027	0
1980043.IB	1	0	0	0	0	2022-07-11	Pengyuan	AAA	1	0	0	0	0	0	0	0	0	0	0	2.2315	42.7434	5.9186	0.0908	19.6841	0
139470.SH	1	0	0	1	0	2022-06-21	Chengxin_Moody	AAA	1	0	0	0	0	0	0	0	1	1	0	2.4158	79.111	1.5514	0.4233	22.5322	0
184467.SH	1	0	0	0	0	2022-08-05	Pengyuan	AAA	1	0	0	0	0	0	0	1	0	0	0	2.0941	64.5363	1.2728	0.2049	41.947	0
1780334.IB	1	0	0	0	0	2022-06-27	Pengyuan	AA+	2	1	1	-1	0	0	0	0	0	0	0	1.6842	35.7499	5.5683	0.0705	30.622	0
0980181.IB	0	0	0	0	0	2016-06-22	Dagong	AA+	2	0	0	0	0	0	0	0	0	0	0	1.1438	38.3358	4.3824	0.0557	-9.5003	0
2280401.IB	1	0	0	0	0	2022-06-27	Dongfang Jincheng	AAA	1	0	0	0	0	0	0	0	1	0	0	9.7392	61.7416	5.3356	0.139	2.2879	0
078061.BC	1	0	0	1	0	2022-06-23	Chengxin_Moody	AAA	1	0	0	0	0	0	0	0	1	1	0	-18.956	75.7678	0.5389	18.208	16.1927	0
1280140.IB	0	0	0	0	0	2018-06-29	Shanghai Brilliance	AA+	2	0	0	0	0	0	0	0	0	0	0	1.5214	62.0615	4.6547	0.0972	19.9331	0
1480325.IB	0	0	0	0	0	2020-06-28	Shanghai Brilliance	AA	3	0	0	0	0	0	0	0	0	0	0	1.5488	62.5191	3.7647	0.06	4.1932	0
1880321.IB	1	0	0	0	0	2022-06-22	Dongfang Jincheng	AA	3	0	0	0	0	0	0	0	0	0	0	2.3258	63.9577	3.5213	0.2269	29.2064	0
127884.SH	1	1	0	0	0	2022-06-27	Chengxin_Moody	AA	3	0	0	0	1	5	2	1	0	1	0	1.6514	62.1777	2.1231	0.0492	1.6493	0
2080235.IB	1	0	0	1	0	2022-06-22	Chengxin_Moody	AAA	1	0	0	0	0	0	0	0	1	1	0	1.0013	48.5832	1.1224	0.1871	-21.2763	0
139156.SH	1	0	0	0	0	2022-06-17	Pengyuan	AAA	1	0	0	0	0	0	0	0	0	0	0	2.5409	38.8908	1.5118	0.1395	247.433	0
152308.SH	1	0	0	1	0	2022-06-23	Chengxin_Moody	AAA	1	0	0	0	0	0	0	0	1	1	0	0.8504	69.5624	3.9203	0.0808	19.922	0
184515.SH	1	0	0	0	1	2022-06-28	Lianhe_Fitch	AA	3	0	0	0	0	0	0	0	1	0	1	1.0911	35.4636	5.2151	0.0218	2.7013	0
068004.BC	0	0	0	0	0	2015-06-17	Chengxin_Moody	AAA	1	0	0	0	0	0	0	0	0	1	0	0.0447	57.1878	3.1833	0.1338	-10.7415	0
1080158.IB	0	0	0	0	0	2017-06-28	Chengxin_Moody	AA	3	1	2	-1	0	0	0	0	0	1	0	0.6008	69.3217	3.4852	0.4984	3.0328	0
124556.SH	0	0	0	0	0	2020-06-28	Shanghai Brilliance	AA	3	0	0	0	0	0	0	0	0	0	0	5.4686	55.0846	5.0459	0.0924	9.1789	0
1780286.IB	1	0	0	0	0	2022-06-29	Pengyuan	AA	3	0	0	0	0	0	0	1	0	0	0	1.1427	42.3702	10.6104	0.0376	13.7373	0
152676.SH	1	0	0	0	0	2022-06-26	Dongfang Jincheng	AA+	2	0	0	0	0	0	0	0	0	0	0	4.0142	63.3532	2.5757	0.3254	61.5943	0
122949.SH	0	0	0	0	0	2016-06-30	Shanghai Brilliance	AAA	1	0	0	0	0	0	0	0	0	0	0	7.2668	48.0275	1.5871	0.4023	25.6282	0
1480271.IB	0	0	0	0	0	2020-06-19	Chengxin_Moody	AA+	2	0	0	0	0	0	0	0	0	1	0	0	0	0	0	0	0
1780001.IB	1	0	0	0	0	2022-06-15	Dagong	AA+	2	0	0	0	0	0	0	0	0	0	0	1.8879	39.3605	7.2766	0.0189	-39.0811	0
122677.SH	0	0	0	0	0	2018-05-21	Pengyuan	AA	3	0	0	0	0	0	0	0	0	0	0	1.2695	65.587	2.8734	0.3641	-1.0527	0
1480198.IB	0	0	0	0	0	2020-06-23	Pengyuan	AA	3	0	0	0	0	0	0	0	0	0	0	2.196	49.8046	3.2331	0.1628	-10.9297	0
1680153.IB	1	0	0	0	0	2022-06-29	Shanghai Brilliance	AA+	2	0	0	0	0	0	0	1	0	0	0	0.969	63.0149	2.6845	0.0522	1.2092	0
127658.SH	1	0	0	0	1	2022-06-28	Lianhe_Fitch	AA	3	0	0	0	0	0	0	0	1	0	1	1.2183	62.9805	2.7265	0.1942	118.469	0
2180475.IB	1	0	0	0	0	2022-06-29	Shanghai Brilliance	AA+	2	0	0	0	0	0	0	0	0	0	0	1.3321	60.0971	3.2296	0.1363	15.657	0
2280370.IB	1	0	0	0	0	2022-07-22	Shanghai Brilliance	AA+	2	0	0	0	0	0	0	1	0	0	0	1.0349	66.8556	3.3795	0.0377	10.9887	0
111052.SZ	0	0	0	0	0	2018-06-26	Lianhe_Fitch	AA	3	1	2	-1	0	0	0	0	0	0	1	0.1717	22.5838	4.8617	0.0448	5.5683	0
122873.SH	0	0	0	0	0	2017-06-28	Chengxin_Moody	AA	3	1	2	-1	0	0	0	0	0	1	0	0.6008	69.3217	3.4852	0.4984	3.0328	0
124003.SH	0	0	0	0	0	2018-06-01	Chengxin_Moody	AA+	2	1	1	-1	0	0	0	0	0	1	0	4.3062	53.4408	1.6177	19.011	6.6598	0
127509.SH	1	0	1	0	0	2022-06-08	Lianhe_Fitch	AAA	1	0	0	0	0	0	0	1	0	0	1	3.1602	33.5068	5.7788	0.0876	4.4105	0
1880021.IB	1	0	0	0	0	2022-06-14	Dongfang Jincheng	AA	3	0	0	0	0	0	0	0	0	0	0	2.5786	56.1405	5.4347	0.1056	2.8292	0
1480588.IB	0	0	0	0	0	2021-06-25	Dongfang Jincheng	AA	3	0	0	0	0	0	0	0	0	0	0	0.7239	58.4737	3.3736	0.0609	-1.5474	0
2080434.IB	1	0	0	0	0	2022-06-29	Pengyuan	AAA	1	0	0	0	0	0	0	1	0	0	0	1.8028	82.5487	1.4782	0.4179	0.9396	0
152174.SH	1	1	0	0	0	2022-06-24	Chengxin_Moody	AAA	1	0	0	0	0	0	0	1	0	1	0	7.1785	55.7209	1.0102	2.6107	11.0689	0
2280241.IB	1	0	0	0	0	2022-05-27	Chengxin_Moody	AA	3	0	0	0	0	0	0	0	0	1	0	2.0614	59.5092	1.9899	1.1852	29.3104	0
152672.SH	1	0	1	0	0	2022-06-02	Lianhe_Fitch	AAA	1	0	0	0	0	0	0	1	0	0	1	1.0618	69.3264	2.5207	0.1412	21.7913	0
152815.SH	1	1	0	0	0	2022-06-27	Chengxin_Moody	AAA	1	0	0	0	0	0	0	1	0	1	0	1.1274	64.2211	2.9476	0.0585	-0.6582	0
1480193.IB	0	0	0	0	0	2018-06-26	Dagong	AA	3	0	0	0	0	0	0	0	0	0	0	1.8715	48.2643	4.4889	0.1867	-11.0627	0
2080014.IB	1	0	0	1	0	2022-06-23	Chengxin_Moody	AAA	1	0	0	0	0	0	0	0	1	1	0	1.5382	54.165	2.0875	4.1361	10.3759	0
1280127.IB	0	0	0	0	0	2018-06-25	Pengyuan	AA	3	0	0	0	0	0	0	0	0	0	0	3.0298	56.1589	2.472	0.155	6.2572	0
2280186.IB	1	0	0	0	0	2022-06-27	Pengyuan	AAA	1	0	0	0	0	0	0	0	0	0	0	2.5702	35.2198	7.4855	0.1465	17.2378	0
184044.SH	1	0	1	0	0	2022-06-17	Lianhe_Fitch	AAA	1	0	0	0	0	0	0	1	0	0	1	1.3331	52.5419	3.5383	0.0513	2.75	0
111057.SZ	0	0	0	0	0	2016-06-14	Dagong	AA	3	1	2	-1	0	0	0	0	0	0	0	1.8156	50.596	3.6717	0.0843	4.0584	0
184153.SH	1	0	0	0	1	2022-06-27	Lianhe_Fitch	AAA	1	0	0	0	0	0	0	0	1	0	1	4.4507	65.4817	1.0107	13.7897	20.1391	0
1280302.IB	0	0	0	0	0	2017-06-30	Shanghai Brilliance	AA+	2	0	0	0	0	0	0	0	0	0	0	1.8087	39.6607	6.1795	0.2892	-20.3564	0
124388.SH	0	0	0	0	0	2020-06-23	Pengyuan	AA	3	0	0	0	0	0	0	0	0	0	0	3.4984	62.5452	4.0856	0.0632	4.9146	0
124890.SH	1	0	0	0	0	2022-06-28	Dagong	AAA	1	0	0	0	0	0	0	0	1	0	0	-3.0418	56.2009	0.9787	3.8362	27.397	0
1480309.IB	0	0	0	0	0	2020-06-23	Chengxin_Moody	AA	3	1	2	-1	0	0	0	0	0	1	0	0.7291	55.8394	2.0998	0.1354	2.4192	0
1180056.IB	0	0	0	0	0	2017-12-28	Pengyuan	AA	3	1	2	-1	0	0	0	0	0	0	0	1.436	60.1017	6.5782	0.0691	12.6776	0
127794.SH	1	0	0	0	0	2022-06-29	Shanghai Brilliance	AAA	1	0	0	0	0	0	0	1	0	0	0	1.2969	57.2249	4.1431	0.1236	22.6168	0
1380153.IB	0	0	0	0	0	2019-06-28	Pengyuan	AA	3	1	2	-1	0	0	0	0	0	0	0	0.7354	55.9434	4.4944	0.0038	5.6149	0
139393.SH	1	0	0	0	0	2022-06-27	Pengyuan	AA	3	0	0	0	0	0	0	0	0	0	0	1.3944	32.6772	7.2394	0.0617	2.2983	0
127843.SH	1	0	0	0	0	2022-06-29	Pengyuan	AA	3	0	0	0	1	4	1	0	0	0	0	1.6208	34.3398	5.3147	0.0529	-1.8599	0
152648.SH	1	0	1	0	0	2022-06-23	Lianhe_Fitch	AAA	1	0	0	0	0	0	0	1	0	0	1	1.5445	57.1159	1.2922	0.4013	23.6632	0
2180212.IB	1	0	0	0	0	2022-06-28	Pengyuan	AA	3	0	0	0	0	0	0	0	0	0	0	3.6345	61.7032	4.6783	0.1106	15.1887	0
2280282.IB	1	0	0	0	0	2022-08-04	Lianhe_Fitch	AAA	1	0	0	0	0	0	0	0	0	0	1	2.9908	58.8627	2.3104	0.2025	2.336	0
1280181.IB	0	0	0	0	0	2018-06-25	Dagong	AA	3	0	0	0	0	0	0	0	0	0	0	1.9376	64.0816	3.0895	0.058	1.1542	0
2180009.IB	1	0	1	0	0	2022-06-06	Lianhe_Fitch	AAA	1	0	0	0	0	0	0	1	0	0	1	0.8447	67.5308	1.3537	0.1742	-32.5236	0
1680197.IB	1	0	0	0	0	2022-06-17	Dongfang Jincheng	AA	3	0	0	0	0	0	0	0	1	0	0	3.2074	64.7856	1.9382	0.0649	-4.5793	0
122592.SH	0	0	0	0	0	2017-06-28	Chengxin_Moody	AA	3	0	0	0	0	0	0	0	0	1	0	2.6058	86.7809	0.3068	0.5338	2.4358	0
1880112.IB	0	0	0	0	0	2021-07-23	Lianhe_Fitch	AAA	1	0	0	0	0	0	0	0	0	0	1	20.226	70.6986	1.5004	0	-21.0754	0
1980300.IB	1	0	0	0	1	2022-06-28	Lianhe_Fitch	AA+	2	0	0	0	0	0	0	0	1	0	1	1.7112	32.6168	1.4242	0.89	-39.2446	0
1780333.IB	1	0	0	0	0	2022-06-30	Shanghai Brilliance	AAA	1	0	0	0	0	0	0	0	0	0	0	1.9503	48.0256	2.9515	0.0383	-7.4787	0
122581.SH	0	0	0	0	0	2018-06-25	Dagong	AA	3	0	0	0	0	0	0	0	0	0	0	0.6347	69.2387	2.8115	0.1657	0.6248	0
1480054.IB	0	0	0	0	0	2020-06-04	Pengyuan	AA	3	1	1	-2	0	0	0	0	0	0	0	2.3658	24.5952	4.3412	0.2259	21.089	0
124321.SH	0	0	0	0	0	2018-06-27	Dagong	AA	3	1	2	-1	0	0	0	0	0	0	0	1.7383	76.338	5.7758	0.1308	36.0973	0
152710.SH	1	1	0	0	0	2022-06-28	Chengxin_Moody	AA	3	0	0	0	0	0	0	1	0	1	0	1.4402	59.149	4.311	0.0819	5.1243	0
2280061.IB	1	0	0	0	0	2022-06-17	Dongfang Jincheng	AA+	2	0	0	0	0	0	0	0	0	0	0	1.6366	54.8765	2.3445	0.0841	-14.3944	0
127684.SH	1	1	0	0	0	2022-06-07	Chengxin_Moody	AA	3	0	0	0	0	0	0	1	0	1	0	0.7544	44.7736	3.5894	0.1173	-27.9507	0
152150.SH	1	0	0	0	0	2022-06-27	Pengyuan	AAA	1	0	0	0	0	0	0	1	0	0	0	0.994	69.4466	2.7317	0.0703	57.0005	0
184072.SH	1	0	0	1	0	2022-06-09	Chengxin_Moody	AAA	1	0	0	0	0	0	0	0	1	1	0	0.7397	61.9549	2.2958	0.2181	37.6888	0
122589.SH	0	0	0	0	0	2018-06-27	Pengyuan	AA+	2	0	0	0	0	0	0	0	0	0	0	1.3117	56.5727	4.7376	0.0784	-2.3451	0
1780101.IB	1	0	0	0	0	2022-06-28	Pengyuan	AA	3	0	0	0	0	0	0	1	0	0	0	2.1425	54.5155	7.9485	0.0932	30.5012	0
127356.SH	1	0	0	0	0	2022-06-26	Dagong	AAA	1	0	0	0	0	0	0	0	1	0	0	0.9559	45.6549	4.7621	0.0722	5.2981	0
139167.SH	1	0	0	0	0	2022-06-10	Pengyuan	AA	3	0	0	0	0	0	0	1	0	0	0	1.008	73.682	1.8405	0.0481	12.8232	0
2180146.IB	1	0	0	1	0	2022-06-29	Chengxin_Moody	AAA	1	0	0	0	0	0	0	0	1	1	0	13.6201	75.4405	1.0807	5.2268	28.5437	0
1280401.IB	0	0	0	0	0	2019-06-26	Pengyuan	AA	3	0	0	0	0	0	0	0	0	0	0	4.188	58.7287	4.5496	0.1343	68.0375	0
124577.SH	0	0	0	0	0	2020-06-19	Pengyuan	AA	3	1	2	-1	0	0	0	0	0	0	0	1.469	63.3591	2.5331	0.5495	-14.514	0
1380179.IB	1	0	0	0	0	2022-06-28	Chengxin_Moody	AA+	2	1	1	-1	0	0	0	0	0	1	0	0.3975	58.9248	2.1353	0.1188	44.5466	0
139120.SH	1	0	0	0	0	2022-06-15	Pengyuan	AA+	2	0	0	0	0	0	0	0	1	0	0	3.0728	64.9003	5.355	0.4375	44.5425	0
124647.SH	0	0	0	0	0	2020-06-22	Pengyuan	AA	3	0	0	0	0	0	0	0	0	0	0	1.3918	46.476	4.8208	0.1323	-28.863	0
0980145.IB	0	0	0	0	0	2016-07-06	Pengyuan	AAA	1	0	0	0	0	0	0	0	0	0	0	5.4299	73.0877	2.4396	0.3137	16.6544	0
152617.SH	1	0	0	0	0	2022-06-28	Pengyuan	AA	3	0	0	0	0	0	0	1	0	0	0	0.743	56.2894	7.4125	0.0635	15.484	0
1580216.IB	1	0	0	0	0	2022-06-29	Shanghai Brilliance	AA+	2	0	0	0	0	0	0	0	0	0	0	2.7162	34.249	3.5407	0.106	-1.1457	0
124016.SH	0	0	0	0	0	2018-05-22	Pengyuan	AA	3	0	0	0	0	0	0	0	0	0	0	0.5969	26.6252	10.5507	0.0344	-4.0073	0
1580326.IB	1	0	0	1	0	2022-06-24	Chengxin_Moody	AA+	2	1	1	-1	0	0	0	0	1	1	0	1.1228	60.739	3.5698	0.0367	2.0847	0
124140.SH	0	0	0	0	0	2019-06-27	Pengyuan	AA+	2	0	0	0	0	0	0	0	0	0	0	0.2589	41.5398	3.6296	0.1153	-20.0584	0
1880295.IB	1	0	0	0	0	2022-06-07	Dongfang Jincheng	AA	3	0	0	0	0	0	0	1	0	0	0	2.0545	33.3323	4.5212	0.1092	62.0856	0
2180119.IB	1	1	0	0	0	2022-06-23	Chengxin_Moody	AAA	1	0	0	0	0	0	0	1	0	1	0	0.7363	61.0974	2.7081	0.072	14.8531	0
2280035.IB	1	0	0	0	0	2022-06-28	Pengyuan	AAA	1	0	0	0	0	0	0	1	0	0	0	2.0766	54.8106	3.242	0.1183	-23.3498	0
1780327.IB	1	0	0	0	0	2022-06-24	Shanghai Brilliance	AA+	2	0	0	0	0	0	0	0	0	0	0	0.5484	56.3995	2.7954	0.0928	0.5865	0
2280395.IB	1	0	0	0	0	2022-07-11	Dongfang Jincheng	AA	3	0	0	0	0	0	0	0	1	0	0	0.4281	46.3307	2.5121	0.1052	1.0846	0
1380001.IB	0	0	0	0	0	2019-11-07	Lianhe_Fitch	AA	3	1	2	-1	0	0	0	0	0	0	1	4.4565	64.3497	1.9296	0.201	-7.3341	0
0980142.IB	0	0	0	0	0	2015-06-29	Lianhe_Fitch	AA+	2	0	0	0	0	0	0	0	0	0	1	6.9962	45.8399	1.3305	1.5134	-1.793	0
124159.SH	0	0	0	0	0	2019-06-27	Pengyuan	AA+	2	1	1	-1	0	0	0	0	0	0	0	2.578	69.4734	4.1333	0.0274	81.0679	0
2280283.IB	1	0	0	0	0	2022-05-27	Lianhe_Fitch	AAA	1	0	0	0	0	0	0	0	0	0	1	0.6262	58.2715	2.3847	0.1642	5.1005	0
139302.SH	1	0	0	0	0	2022-06-28	Pengyuan	AAA	1	0	0	0	0	0	0	0	1	0	0	1.2665	64.261	4.8091	0.0292	-7.869	0
124595.SH	0	0	0	0	0	2020-06-19	Pengyuan	AA	3	0	0	0	0	0	0	0	0	0	0	2.4528	54.0297	3.2535	0.0708	11.9695	0
2180402.IB	1	0	0	0	1	2022-06-24	Lianhe_Fitch	AA+	2	0	0	0	0	0	0	0	1	0	1	1.3518	68.2851	2.7283	1.1089	44.85	0
1580073.IB	0	0	0	0	0	2021-06-28	Pengyuan	AA	3	0	0	0	0	0	0	0	0	0	0	4.7849	59.9528	3.617	0.1918	45.6585	0
1980278.IB	1	0	0	1	0	2022-06-27	Chengxin_Moody	AA+	2	0	0	0	0	0	0	0	1	1	0	0.0878	42.6783	4.1341	0.0616	-52.3137	0
2080430.IB	1	1	0	0	0	2022-06-28	Chengxin_Moody	AA+	2	0	0	0	0	0	0	1	0	1	0	1.8641	73.3788	8.9908	0.0352	-10.1012	0
1480165.IB	1	0	0	0	0	2022-06-29	Dagong	AAA	1	0	0	0	0	0	0	0	1	0	0	3.2097	69.3631	1.0968	1.8768	57.0194	0
1580148.IB	0	0	0	0	0	2021-06-25	Shanghai Brilliance	AA+	2	1	1	-1	0	0	0	0	0	0	0	7.8596	53.7174	1.5057	0.4317	34.032	0
152655.SH	1	0	0	1	0	2022-06-29	Chengxin_Moody	AA+	2	0	0	0	0	0	0	0	1	1	0	0.9268	65.2468	5.4392	0.0613	8.733	0
1280180.IB	0	0	0	0	0	2019-06-13	Pengyuan	AA+	2	0	0	0	0	0	0	0	0	0	0	1.2792	28.5531	3.8412	0.2328	-6.8402	0
139305.SH	1	1	0	0	0	2022-06-29	Chengxin_Moody	AA	3	0	0	0	1	5	2	1	0	1	0	1.2535	53.9403	2.6234	0.057	1.0514	0
1280085.IB	0	0	0	0	0	2018-06-28	Shanghai Brilliance	AA+	2	0	0	0	0	0	0	0	0	0	0	1.4829	61.0494	2.3618	0.1894	12.7575	0
1980390.IB	1	0	0	0	0	2022-06-27	Pengyuan	AAA	1	0	0	0	0	0	0	1	0	0	0	1.4536	58.2131	3.4466	0.0636	-4.0269	0
124316.SH	0	0	0	0	0	2018-06-27	Dagong	AA	3	1	2	-1	0	0	0	0	0	0	0	1.2232	55.7059	4.9985	0.1146	13.7775	0
2280214.IB	1	0	0	0	0	2022-07-25	Dongfang Jincheng	AAA	1	0	0	0	0	0	0	0	0	0	0	1.1965	41.096	3.3136	0.1506	-34.7616	0
139173.SH	1	0	0	0	1	2022-06-23	Lianhe_Fitch	AA	3	1	3	0	1	4	1	0	1	0	1	0.7882	23.8443	6.373	0.0645	18.1047	0
124517.SH	0	0	0	0	0	2017-06-05	Pengyuan	AA	3	0	0	0	0	0	0	0	0	0	0	2.3479	59.7865	3.9818	0.1354	6.4823	0
152937.SH	1	0	0	1	0	2022-06-29	Chengxin_Moody	AA+	2	0	0	0	0	0	0	0	1	1	0	0.9268	65.2468	5.4392	0.0613	8.733	0
127896.SH	1	0	0	0	0	2022-06-28	Pengyuan	AAA	1	0	0	0	0	0	0	0	0	0	0	2.2975	35.3474	4.5683	0.1952	0.0311	0
1380016.IB	0	0	0	0	0	2018-06-27	Dagong	AA	3	0	0	0	0	0	0	0	0	0	0	0.9205	64.6394	5.09	0.0456	-17.4821	0
152744.SH	1	0	0	0	0	2022-06-27	Pengyuan	AAA	1	0	0	0	0	0	0	0	0	0	0	2.484	47.6166	5.771	0.1175	64.9363	0
152545.SH	1	0	0	0	1	2022-06-24	Lianhe_Fitch	AA+	2	0	0	0	0	0	0	0	1	0	1	0.7037	49.1756	4.9049	0.066	-0.4019	0
1780276.IB	1	0	0	0	0	2022-06-29	Pengyuan	AAA	1	0	0	0	0	0	0	1	0	0	0	3.0184	49.2336	2.5317	0.074	4.4586	0
139168.SH	1	0	0	0	0	2022-06-23	Shanghai Brilliance	AA+	2	0	0	0	0	0	0	0	0	0	0	2.4179	57.7135	13.3106	0.2441	53.3355	0
1080173.IB	0	0	0	0	0	2016-05-10	Chengxin_Moody	AA+	2	0	0	0	0	0	0	0	0	1	0	0.6865	52.4072	2.1239	3.3635	31.8106	0
127409.SH	0	0	0	0	0	2021-06-16	Chengxin_Moody	AAA	1	0	0	0	0	0	0	0	0	1	0	0.7622	43.3394	2.2792	0.1627	-11.8856	0
184154.SH	1	0	0	1	0	2022-06-28	Chengxin_Moody	AA+	2	0	0	0	0	0	0	0	1	1	0	0.7364	65.0753	2.8132	0.1862	8.8564	0
139479.SH	1	0	0	0	0	2022-06-27	Shanghai Brilliance	AAA	1	0	0	0	0	0	0	0	0	0	0	1.2383	67.7414	2.5165	0.2123	80.0465	0
152427.SH	1	0	0	0	0	2022-06-24	Shanghai Brilliance	AAA	1	0	0	0	0	0	0	1	0	0	0	0.8352	52.2675	1.6156	0.6733	22.7427	0
1680079.IB	0	0	0	0	0	2021-01-18	Chengxin_Moody	AA+	2	1	1	-1	0	0	0	0	0	1	0	1.2385	51.1929	1.8802	2.9509	21.5053	0
2080136.IB	1	0	0	0	0	2022-06-28	Dagong	AAA	1	0	0	0	0	0	0	0	1	0	0	0.4599	71.6696	2.4238	0.5867	2.1881	0
184300.SH	1	0	0	0	0	2022-06-28	Pengyuan	AA+	2	0	0	0	0	0	0	0	1	0	0	2.4853	64.0514	2.7577	0.2391	18.2727	0
1580111.IB	0	0	0	0	0	2021-06-03	Dongfang Jincheng	AA	3	1	2	-1	0	0	0	0	0	0	0	2.1951	68.4668	1.1501	1.0342	56.486	0
124813.SH	0	0	0	0	0	2020-06-24	Pengyuan	AA	3	1	2	-1	0	0	0	0	0	0	0	2.2524	63.2433	3.3561	0.2616	152.379	0
111060.SZ	0	0	0	0	0	2016-06-27	Dagong	AA+	2	0	0	0	0	0	0	0	0	0	0	1.0082	49.1355	4.6674	0.2578	22.0492	0
1880309.IB	0	0	0	0	0	2021-05-26	Lianhe_Fitch	AAA	1	0	0	0	0	0	0	0	0	0	1	4.0083	64.7562	0.9697	5.03	38.024	0
078033.IB	1	0	0	0	0	2022-06-28	Chengxin_Moody	AAA	1	0	0	0	0	0	0	0	0	1	0	0.1602	55.6925	3.5267	0.5782	21.5534	0
124415.SH	1	0	0	0	0	2022-06-29	Dagong	AAA	1	0	0	0	0	0	0	0	1	0	0	3.2097	69.3631	1.0968	1.8768	57.0194	0
1580279.IB	1	0	1	0	0	2022-06-24	Lianhe_Fitch	AA	3	0	0	0	0	0	0	1	0	0	1	1.3596	69.351	3.518	0.0675	5.3443	0
152611.SH	1	0	0	0	0	2022-06-24	Pengyuan	AAA	1	0	0	0	0	0	0	0	0	0	0	2.0018	49.49	5.1087	0.0876	33.8637	0
1580020.IB	0	0	0	0	0	2021-06-28	Lianhe_Fitch	AA	3	0	0	0	0	0	0	0	0	0	1	1.959	47.8082	7.0424	0.2929	106.638	0
152739.SH	1	0	0	0	0	2022-06-24	Shanghai Brilliance	AAA	1	0	0	0	0	0	0	1	0	0	0	0.8352	52.2675	1.6156	0.6733	22.7427	0
152166.SH	1	0	0	1	0	2022-06-27	Chengxin_Moody	AA	3	0	0	0	0	0	0	0	1	1	0	2.3596	34.6227	4.6591	0.0777	-7.1164	0
124652.SH	0	0	0	0	0	2018-06-22	Lianhe_Fitch	AA	3	0	0	0	0	0	0	0	0	0	1	1.2489	47.3495	7.5888	0.1892	-21.5257	0
184268.SH	1	0	0	0	0	2022-06-23	Dongfang Jincheng	AAA	1	0	0	0	0	0	0	0	1	0	0	1.9297	25.6939	3.8476	0.1753	31.8971	0
1980366.IB	1	0	0	0	0	2022-06-14	Shanghai Brilliance	AAA	1	0	0	0	0	0	0	0	0	0	0	1.4897	42.3091	2.1236	0.0817	-19.4208	0
2280377.IB	1	1	0	0	0	2022-07-26	Chengxin_Moody	AAA	1	0	0	0	0	0	0	1	0	1	0	1.178	37.5593	1.3989	1.5411	12.3691	0
1680169.IB	1	0	0	0	0	2022-06-10	Dongfang Jincheng	AA	3	0	0	0	0	0	0	0	1	0	0	1.5455	57.734	3.4866	0.0452	22.961	0
124234.SH	1	0	0	0	0	2022-06-21	Dagong	AAA	1	0	0	0	0	0	0	0	1	0	0	1.0013	48.5832	1.1224	0.1871	-21.2763	0
1480227.IB	0	0	0	0	0	2017-06-29	Shanghai Brilliance	AA	3	1	2	-1	0	0	0	0	0	0	0	2.9646	49.4095	2.3311	0.112	-32.7989	0
1780291.IB	1	0	0	0	0	2022-06-20	Dongfang Jincheng	AA+	2	0	0	0	0	0	0	0	0	0	0	1.0281	41.9419	3.7349	0.0382	-23.7156	0
152730.SH	1	0	0	1	0	2022-06-28	Chengxin_Moody	AAA	1	0	0	0	0	0	0	0	1	1	0	1.4824	42.3235	9.1334	0.0374	61.3789	0
124639.SH	0	0	0	0	0	2020-07-17	Pengyuan	AA+	2	1	1	-1	0	0	0	0	0	0	0	1.5334	34.3324	3.8973	0.1101	-8.7151	0
1980321.IB	1	0	0	0	0	2022-06-20	Dongfang Jincheng	AA	3	0	0	0	0	0	0	1	0	0	0	1.1865	57.6801	2.7647	0.1646	51.6885	0
1280222.IB	0	0	0	0	0	2017-06-18	Pengyuan	AA	3	0	0	0	0	0	0	0	0	0	0	0.9028	53.4042	6.0994	0.0368	20.8351	0
184536.SH	1	0	0	0	0	2022-07-19	Dongfang Jincheng	AAA	1	0	0	0	0	0	0	1	0	0	0	1.1845	49.1989	2.4109	0.0701	-33.8602	0
2080097.IB	1	0	0	1	0	2022-06-27	Chengxin_Moody	AA+	2	0	0	0	0	0	0	0	1	1	0	0.2839	50.3973	7.2662	0.0485	16.0438	0
127466.SH	0	0	0	0	0	2016-12-01	Chengxin	AAA	1	0	0	0	0	0	0	0	0	0	0	1.9933	36.9695	4.9708	0.1756	0.5922	0
122733.SH	0	0	0	0	0	2016-06-27	Dagong	AAA	1	0	0	0	0	0	0	0	0	0	0	3.0379	66.2201	1.168	1.8823	17.4578	0
1680064.IB	0	0	0	0	0	2020-06-19	Chengxin_Moody	AAA	1	0	0	0	0	0	0	0	0	1	0	6.4467	91.698	0.3244	0	48.4524	0
2080354.IB	1	1	0	0	0	2022-06-28	Chengxin_Moody	AA+	2	0	0	0	0	0	0	1	0	1	0	1.4036	58.4273	3.6841	0.1189	-3.7232	0
1980065.IB	0	0	0	0	0	2019-02-28	Dongfang Jincheng	AA+	2	0	0	0	0	0	0	0	0	0	0	-6.9386	83.0433	1.8732	1.57	10.7338	0
1480118.IB	0	0	0	0	0	2020-06-29	Shanghai Brilliance	AA	3	0	0	0	0	0	0	0	0	0	0	1.2164	58.6906	3.2735	0.1724	4.9077	0
184371.SH	1	0	0	0	0	2022-06-27	Pengyuan	AAA	1	0	0	0	0	0	0	0	0	0	0	2.5702	35.2198	7.4855	0.1465	17.2378	0
1580315.IB	1	0	0	0	0	2022-06-23	Pengyuan	AA	3	0	0	0	0	0	0	1	0	0	0	1.5445	57.1159	1.2922	0.4013	23.6632	0
1580065.IB	0	0	0	0	0	2021-06-28	Dagong	AA	3	0	0	0	0	0	0	0	0	0	0	1.3905	62.5874	2.5334	0.3032	17.1229	0
1180195.IB	0	0	0	0	0	2018-06-27	Pengyuan	AA+	2	0	0	0	0	0	0	0	0	0	0	8.316	61.7869	0.9046	1.0409	20.6742	0
139469.SH	1	0	0	0	0	2022-06-29	Shanghai Brilliance	AA+	2	0	0	0	0	0	0	1	0	0	0	-5.076	69.7877	1.3442	4.0831	105.706	0
1280106.IB	0	0	0	0	0	2021-06-29	Dagong	AAA	1	0	0	0	0	0	0	0	0	0	0	2.4273	55.9868	0.2797	94.1882	11.1493	0
122969.SH	0	0	0	0	0	2018-06-26	Lianhe_Fitch	AA	3	0	0	0	0	0	0	0	0	0	1	4.9972	69.3653	1.284	2.7104	5.6318	0
1580232.IB	1	0	0	0	0	2022-06-27	Lianhe_Fitch	AAA	1	0	0	0	0	0	0	0	0	0	1	0.4115	56.9067	0.3727	8.5747	10.9469	0
122863.SH	0	0	0	0	0	2017-08-29	Lianhe_Fitch	AA	3	1	2	-1	0	0	0	0	0	0	1	0.1359	61.7432	2.9397	0.1847	32.9842	0
2180207.IB	1	0	0	0	0	2022-06-27	Shanghai Brilliance	AA+	2	0	0	0	0	0	0	0	0	0	0	1.8078	62.7712	11.2166	0.0212	-49.1153	0
0980113.IB	0	0	0	0	0	2019-06-18	Lianhe_Fitch	AAA	1	0	0	0	0	0	0	0	0	0	1	0	0	0	0	0.4572	0
1480502.IB	0	0	0	0	0	2021-06-29	Pengyuan	AA+	2	0	0	0	0	0	0	0	0	0	0	4.0547	63.5808	3.4613	0.1268	64.5429	0
0980128.IB	0	0	0	0	0	2016-06-28	Lianhe_Fitch	AA+	2	0	0	0	0	0	0	0	0	0	1	1.1258	55.0827	2.8694	0.2483	33.1907	0
1580137.IB	0	0	0	0	0	2021-06-25	Chengxin_Moody	AA+	2	1	1	-1	0	0	0	0	0	1	0	3.5612	52.1092	4.6438	0.0802	52.9101	0
1780270.IB	1	0	0	1	0	2022-06-28	Chengxin_Moody	AAA	1	0	0	0	0	0	0	0	1	1	0	1.1067	45.7398	2.9566	0.1547	147.772	0
1280420.IB	0	0	0	0	0	2018-06-29	Shanghai Brilliance	AA	3	0	0	0	0	0	0	0	0	0	0	0.9809	65.3739	2.1345	0.0991	-53.6229	0
1280272.IB	0	0	0	0	0	2019-06-26	Pengyuan	AA	3	1	2	-1	0	0	0	0	0	0	0	0.7067	54.9015	3.4964	0.0841	14.7687	0
152914.SH	1	0	0	0	0	2022-06-21	Shanghai Brilliance	AA+	2	0	0	0	0	0	0	0	0	0	0	0.9621	46.5223	4.907	0.08	-7.682	0
152430.SH	1	0	0	0	0	2022-06-13	Chengxin_Moody	AA+	2	0	0	0	0	0	0	0	0	1	0	1.6027	53.9151	4.9399	0.0821	19.1634	0
1380065.IB	1	0	1	0	0	2022-05-30	Lianhe_Fitch	AAA	1	0	0	0	0	0	0	1	0	0	1	0.673	66.0608	1.1501	0.0985	14.1972	0
1680152.IB	1	0	0	0	0	2022-06-29	Shanghai Brilliance	AAA	1	0	0	0	0	0	0	1	0	0	0	0.969	63.0149	2.6845	0.0522	1.2092	0
122905.SH	0	0	0	0	0	2016-06-24	Dagong	AA+	2	0	0	0	0	0	0	0	0	0	0	1.2912	65.4987	3.1694	0.0256	-57.1791	0
1780285.IB	0	0	0	0	0	2017-08-29	Pengyuan	AA	3	0	0	0	0	0	0	0	0	0	0	9.1914	63.5538	8.0227	0.0833	309.499	0
139412.SH	0	0	0	0	0	2018-05-21	Chengxin_Moody	AAA	1	0	0	0	0	0	0	0	0	1	0	-0.8131	72.3721	0.7926	9.7413	9.4979	0
2080416.IB	1	0	0	0	0	2022-06-29	Pengyuan	AA+	2	0	0	0	0	0	0	1	0	0	0	1.7716	44.046	5.9539	0.1362	80.7593	0
2180199.IB	1	0	0	0	0	2022-06-23	Dongfang Jincheng	AAA	1	0	0	0	0	0	0	1	0	0	0	1.467	77.121	2.53	0.1926	23.8155	0
2280354.IB	1	0	0	0	0	2022-07-13	Dongfang Jincheng	AAA	1	0	0	0	0	0	0	0	1	0	0	2.8838	68.3328	1.9095	0.2343	23.1388	0
1980206.IB	0	0	0	0	0	2021-06-30	Shanghai Brilliance	AA	3	0	0	0	0	0	0	0	0	0	0	0.8978	63.8856	1.6568	0.4148	-41.7552	0
124772.SH	0	0	0	0	0	2021-05-22	Pengyuan	AA	3	1	2	-1	0	0	0	0	0	0	0	1.937	29.2545	7.4505	0.0235	13.6894	0
q20121505.IB	0	0	0	0	0	2020-11-18	Dongfang Jincheng	AAA	1	0	0	0	0	0	0	0	0	0	0	2.2349	55.0738	4.9209	0.0446	49.7768	0
1680388.IB	1	0	0	0	0	2022-07-29	Pengyuan	AA	3	0	0	0	0	0	0	1	0	0	0	1.1431	43.0121	2.8427	0.0596	-3.5784	0
1780020.IB	1	0	0	0	0	2022-06-28	Pengyuan	AA	3	1	2	-1	0	0	0	0	0	0	0	0.6393	44.5139	9.007	0.0854	25.2666	0
2280086.IB	1	0	0	1	0	2022-06-09	Chengxin_Moody	AA+	2	0	0	0	0	0	0	0	1	1	0	1.753	50.6157	8.3735	0.1901	131.446	0
139449.SH	1	0	0	1	0	2022-06-16	Chengxin_Moody	AAA	1	0	0	0	0	0	0	0	1	1	0	2.0286	73.9746	0.9166	10.3804	17.2698	0
152588.SH	1	0	0	0	1	2022-06-27	Lianhe_Fitch	AAA	1	0	0	0	0	0	0	0	1	0	1	1.3363	32.331	12.8756	0.0572	-31.0337	0
1880165.IB	1	1	0	0	0	2022-06-27	Chengxin_Moody	AAA	1	0	0	0	0	0	0	1	0	1	0	1.4806	69.286	5.0134	0.2179	20.0137	0
124060.SH	0	0	0	0	0	2017-06-19	Dagong	AA	3	0	0	0	0	0	0	0	0	0	0	1.506	65.3985	5.3163	0.041	-1.5103	0
124496.SH	0	0	0	0	0	2020-06-23	Lianhe_Fitch	AA+	2	1	1	-1	0	0	0	0	0	0	1	4.668	60.0936	2.0068	0.4271	35.5027	0
184294.SH	1	0	0	0	0	2022-06-23	Pengyuan	AAA	1	0	0	0	0	0	0	0	0	0	0	1.4903	16.3206	7.3927	0.0842	10.7203	0
2080425.IB	1	0	0	0	0	2022-06-13	Pengyuan	AAA	1	0	0	0	0	0	0	0	0	0	0	2.4599	62.1357	2.5791	0.3139	-4.1983	0
124410.SH	0	0	0	0	0	2020-06-24	Dagong	AAA	1	0	0	0	0	0	0	0	0	0	0	2.1543	56.2796	0.2407	33.9619	-0.1875	0
127071.SH	0	0	0	0	0	2018-06-07	Pengyuan	AA	3	0	0	0	0	0	0	0	0	0	0	1.4116	48.9661	1.938	0.3108	-20.1981	0
152865.SH	1	0	0	0	0	2022-06-29	Pengyuan	AAA	1	0	0	0	0	0	0	0	0	0	0	1.833	65.2742	4.0324	0.1136	41.3735	0
127311.SH	1	0	0	0	0	2022-06-27	Pengyuan	AA	3	0	0	0	0	0	0	0	0	0	0	1.6169	65.9315	3.0451	0.0906	172.095	0
184485.SH	1	0	0	0	0	2022-08-18	Shanghai Brilliance	AA+	2	0	0	0	0	0	0	0	0	0	0	1.6809	45.0274	0.9892	0.6293	147.778	0
068010.BC	0	0	0	0	0	2015-06-26	Chengxin_Moody	AAA	1	0	0	0	0	0	0	0	0	1	0	11.4855	74.3886	0.4203	1.1905	16.8332	0
1180201.IB	0	0	0	0	0	2018-05-23	Pengyuan	AA	3	1	2	-1	0	0	0	0	0	0	0	1.4183	53.2439	1.8364	0.6053	-11.0908	0
1380345.IB	0	0	0	0	0	2020-06-17	Pengyuan	AA+	2	0	0	0	0	0	0	0	0	0	0	0.727	64.7302	3.4574	0.0381	-16.3375	0
2280018.IB	1	0	0	0	0	2022-05-17	Dongfang Jincheng	AA+	2	0	0	0	0	0	0	1	0	0	0	1.6208	38.5448	6.8915	0.0606	40.5383	0
127554.SH	1	0	0	0	0	2022-06-28	Pengyuan	AA	3	0	0	0	0	0	0	0	0	0	0	3.4078	39.6429	3.8759	0.0876	18.7491	0
184544.SH	1	1	0	0	0	2022-07-26	Chengxin_Moody	AAA	1	0	0	0	0	0	0	1	0	1	0	1.178	37.5593	1.3989	1.5411	12.3691	0
2024003.IB	0	0	0	0	0	2019-09-04	Dongfang Jincheng	AAA	1	0	0	0	0	0	0	0	1	0	0	2.2654	53.5874	2.573	1.2627	9.3182	0
184140.SH	1	0	0	0	0	2022-06-28	Shanghai Brilliance	AAA	1	0	0	0	0	0	0	0	1	0	0	1.2622	55.196	3.2805	0.0539	17.1257	0
127316.SH	1	0	0	0	0	2022-06-10	Pengyuan	AA+	2	0	0	0	0	0	0	0	1	0	0	0.4254	56.9951	2.1116	0.2351	2.597	0
127828.SH	1	0	0	0	0	2022-06-29	Pengyuan	AAA	1	0	0	0	0	0	0	0	0	0	0	0.728	34.9587	2.8915	0.154	2.3605	0
1880225.IB	1	0	0	0	0	2022-05-25	Shanghai Brilliance	AA	3	0	0	0	0	0	0	0	0	0	0	1.3432	26.9864	15.9697	0.0484	-5.791	0
122576.SH	0	0	0	0	0	2018-06-20	Pengyuan	AA	3	0	0	0	0	0	0	0	0	0	0	3.5084	53.9071	3.2557	0.173	22.8629	0
1980287.IB	1	0	0	0	0	2022-06-06	Lianhe_Fitch	AAA	1	0	0	0	0	0	0	0	0	0	1	0.8447	67.5308	1.3537	0.1742	-32.5236	0
098097.IB	0	0	0	0	0	2018-06-27	Dagong	AAA	1	0	0	0	0	0	0	0	0	0	0	3.3425	67.2131	1.1453	1.6348	3.501	0
1580270.IB	1	0	1	0	0	2022-06-23	Lianhe_Fitch	AA	3	0	0	0	0	0	0	1	0	0	1	0.05	64.8544	1.5338	0.0013	-71.2678	0
1780152.IB	1	0	0	0	0	2022-06-28	Pengyuan	AAA	1	0	0	0	0	0	0	1	0	0	0	0.9822	48.2409	3.3776	0.1471	25.7582	0
1180025.IB	0	0	0	0	0	2017-06-22	Pengyuan	AA	3	0	0	0	0	0	0	0	0	0	0	0.3285	50.3733	3.3168	0.17	-2.6141	0
088002.IB	0	0	0	0	0	2017-05-16	Dagong	AAA	1	0	0	0	0	0	0	0	0	0	0	2.2864	40.6967	0.7013	3.841	19.1992	0
1480150.IB	0	0	0	0	0	2017-06-02	Dagong	AA	3	0	0	0	0	0	0	0	0	0	0	4.5831	41.3329	3.7944	0.2342	-21.1666	0
127853.SH	0	0	0	0	0	2021-06-29	Pengyuan	AAA	1	0	0	0	0	0	0	0	0	0	0	0.3356	62.2776	1.49	0.0387	83.0386	0
1780258.IB	1	0	0	1	0	2022-06-29	Chengxin_Moody	AA	3	0	0	0	0	0	0	0	1	1	0	1.6245	43.2372	3.6422	0.0896	1.4592	0
2180355.IB	1	1	0	0	0	2022-06-27	Chengxin_Moody	AAA	1	0	0	0	0	0	0	1	0	1	0	1.4806	69.286	5.0134	0.2179	20.0137	0
2124005.IB	0	0	0	0	0	2021-04-02	Shanghai Brilliance	AA+	2	0	0	0	0	0	0	0	0	0	0	1.2735	60.2137	5.3433	0.0363	-23.5193	0
2080256.IB	1	0	0	0	0	2022-06-29	Shanghai Brilliance	AAA	1	0	0	0	0	0	0	1	0	0	0	0.4237	54.6932	0.781	0.2144	2.4356	0
184503.SH	1	0	0	0	0	2022-06-23	Dongfang Jincheng	AA	3	0	0	0	0	0	0	0	0	0	0	0.5039	53.1367	2.9601	0.1814	-15.0253	0
184018.SH	1	0	1	0	0	2022-06-08	Lianhe_Fitch	AAA	1	0	0	0	0	0	0	1	0	0	1	1.2958	66.5049	3.8399	0.121	8.9641	0
1280040.IB	0	0	0	0	0	2018-01-25	Pengyuan	AA	3	0	0	0	0	0	0	0	0	0	0	1.0184	56.936	3.2114	0.0536	-3.4433	0
2280237.IB	1	0	0	0	0	2022-05-25	Pengyuan	AAA	1	0	0	0	0	0	0	0	1	0	0	1.5411	62.2895	3.1896	0.0171	7.5497	0
122758.SH	0	0	0	0	0	2018-06-26	Chengxin_Moody	AA	3	0	0	0	0	0	0	0	0	1	0	3.2276	51.0323	7.4737	0.0521	3.0885	0
1880175.IB	0	0	0	0	0	2021-06-29	Pengyuan	AAA	1	0	0	0	0	0	0	0	0	0	0	0.3356	62.2776	1.49	0.0387	83.0386	0
124694.SH	0	0	0	0	0	2017-06-29	Shanghai Brilliance	AA	3	1	2	-1	0	0	0	0	0	0	0	2.9646	49.4095	2.3311	0.112	-32.7989	0
1980107.IB	1	0	0	0	0	2022-06-24	Dagong	AAA	1	0	0	0	0	0	0	0	0	0	0	1.2893	73.5118	0.505	0	31.3224	0
1280235.IB	0	0	0	0	0	2019-07-29	Pengyuan	AA	3	1	2	-1	0	0	0	0	0	0	0	1.1238	58.4682	2.9405	0.0548	16.4441	0
124609.SH	0	0	0	0	0	2020-06-23	Chengxin_Moody	AAA	1	0	0	0	0	0	0	0	0	1	0	1.5194	63.7138	1.711	0.2127	0.5004	0
2080377.IB	1	1	0	0	0	2022-06-24	Chengxin_Moody	AAA	1	0	0	0	0	0	0	1	0	1	0	11.4684	50.2005	2.0146	2.2905	4.7217	0
1680027.IB	1	0	0	0	0	2022-06-28	Pengyuan	AA+	2	1	1	-1	0	0	0	0	0	0	0	0.7087	47.5287	2.7545	0.0521	98.8334	0
2080432.IB	1	1	0	0	0	2022-06-29	Chengxin_Moody	AA+	2	0	0	0	0	0	0	1	0	1	0	2.4063	48.4975	3.0958	0.1486	-13.3095	0
2280023.IB	1	0	0	0	0	2022-06-22	Dongfang Jincheng	AA	3	0	0	0	0	0	0	0	0	0	0	0.5039	53.1367	2.9601	0.1814	-15.0253	0
1480298.IB	0	0	0	0	0	2018-06-25	Chengxin_Moody	AA+	2	1	1	-1	0	0	0	0	0	1	0	2.2783	14.8618	15.763	0.456	2.0845	0
1980216.IB	1	0	0	0	0	2022-06-27	Chengxin_Moody	AAA	1	0	0	0	0	0	0	0	0	1	0	0.9002	66.1069	1.9332	0.4453	-17.9282	0
2180494.IB	1	1	0	0	0	2022-06-28	Chengxin_Moody	AAA	1	0	0	0	0	0	0	1	0	1	0	0.3558	53.4061	2.0753	0.1873	6.7217	0
152075.SH	1	1	0	0	0	2022-06-28	Chengxin_Moody	AAA	1	0	0	0	0	0	0	1	0	1	0	0.1038	49.7517	0.5276	0.9251	4.4071	0
1880017.IB	1	0	1	0	0	2022-06-23	Lianhe_Fitch	AA	3	0	0	0	0	0	0	1	0	0	1	4.549	44.2467	1.5461	0.0088	-5.9062	0
124394.SH	0	0	0	0	0	2020-08-13	Lianhe_Fitch	AA	3	0	0	0	0	0	0	0	0	0	1	1.2946	40.4279	8.7857	0.0298	6.7534	0
1480173.IB	0	0	0	0	0	2020-06-29	Pengyuan	AA+	2	0	0	0	0	0	0	0	0	0	0	0.6154	40.6605	4.6568	0.065	0.465	0
1280426.IB	0	0	0	0	0	2019-05-14	Pengyuan	AA+	2	0	0	0	0	0	0	0	0	0	0	1.2283	48.1264	4.2131	0.0741	34.4732	0
1780219.IB	1	0	0	0	0	2022-07-27	Pengyuan	AA	3	0	0	0	0	0	0	0	1	0	0	2.7454	64.9628	8.8575	0.0862	11.3644	0
124543.SH	0	0	0	0	0	2020-06-23	Chengxin_Moody	AA	3	1	2	-1	0	0	0	0	0	1	0	1.376	71.2966	2.3435	0.1044	-4.7861	0
1680458.IB	1	0	0	0	0	2022-06-27	Pengyuan	AA+	2	0	0	0	0	0	0	1	0	0	0	2.114	54.6482	11.013	0.134	9.3162	0
1180013.IB	0	0	0	0	0	2017-06-29	Lianhe_Fitch	AAA	1	0	0	0	0	0	0	0	0	0	1	-2.3314	71.5127	1.1467	1.6038	2.4376	0
078031.IB	0	0	0	0	0	2017-06-29	Lianhe_Fitch	AAA	1	0	0	0	0	0	0	0	0	0	1	8.6788	54.7146	1.5754	3.8675	64.6691	0
127744.SH	1	0	0	0	0	2022-06-27	Shanghai Brilliance	AA+	2	1	1	-1	0	0	0	0	1	0	0	1.0609	65.6274	3.0927	0.1555	35.0632	0
127053.SH	0	0	0	0	0	2020-06-24	Lianhe_Fitch	AA+	2	0	0	0	0	0	0	0	0	0	1	7.0371	45.6636	0.8446	10.7503	3.9088	0
1480117.IB	0	0	0	0	0	2020-06-28	Pengyuan	AA	3	1	2	-1	0	0	0	0	0	0	0	0.5699	50.0401	2.8682	0.0731	-3.0624	0
1680166.IB	0	0	0	0	0	2019-06-26	Chengxin_Moody	AA	3	0	0	0	0	0	0	0	0	1	0	1.5335	57.3255	1.9591	0.3528	16.8621	0
152138.SH	1	0	0	0	0	2022-06-23	Dongfang Jincheng	AAA	1	0	0	0	0	0	0	0	0	0	0	1.1906	44.6577	2.3234	0.1412	46.6136	0
2280152.IB	1	0	0	0	0	2022-06-07	Shanghai Brilliance	AA+	2	0	0	0	0	0	0	1	0	0	0	1.3876	59.0834	3.6009	0.0957	-20.4165	0
152438.SH	1	1	0	0	0	2022-06-24	Chengxin_Moody	AAA	1	0	0	0	0	0	0	1	0	1	0	11.4684	50.2005	2.0146	2.2905	4.7217	0
1780139.IB	1	0	1	0	0	2022-06-25	Lianhe_Fitch	AAA	1	0	0	0	0	0	0	1	0	0	1	1.2718	42.6058	5.0828	0.0368	0.9104	0
2180384.IB	1	1	0	0	0	2022-06-27	Chengxin_Moody	AAA	1	0	0	0	0	0	0	1	0	1	0	0.9876	60.6751	1.9782	0.4324	109.207	0
122755.SH	0	0	0	0	0	2018-06-25	Dagong	AA	3	0	0	0	0	0	0	0	0	0	0	1.328	60.8612	3.8157	0.024	-42.1905	0
1680105.IB	1	0	0	0	0	2022-05-25	Dongfang Jincheng	AA	3	0	0	0	0	0	0	0	1	0	0	1.7996	61.0145	3.8	0.0493	1.2258	0
152673.SH	1	0	0	0	0	2022-06-29	Shanghai Brilliance	AA+	2	0	0	0	0	0	0	1	0	0	0	2.6653	67.5471	1.3078	0.4484	63.8035	0
1080014.IB	0	0	0	0	0	2015-06-26	Dagong	AAA	1	0	0	0	0	0	0	0	0	0	0	1.7004	59.5149	1.2271	1.6216	4.2397	0
139463.SH	1	0	0	0	0	2022-06-29	Pengyuan	AAA	1	0	0	0	0	0	0	1	0	0	0	1.8028	82.5487	1.4782	0.4179	0.9396	0
139117.SH	1	0	0	0	0	2022-07-28	Dagong	AA	3	0	0	0	0	0	0	0	0	0	0	0.8021	70.9269	4.7422	0.3844	9.5161	0
124236.SH	0	0	0	0	0	2019-05-28	Pengyuan	AA	3	0	0	0	0	0	0	0	0	0	0	5.3696	59.5622	3.3809	0.5838	-15.797	0
124203.SH	0	0	0	0	0	2018-06-26	Pengyuan	AA	3	0	0	0	0	0	0	0	0	0	0	0.9215	46.2899	4.1349	0.0778	15.1763	0
1180014.IB	0	0	0	0	0	2017-06-22	Pengyuan	AA	3	0	0	0	0	0	0	0	0	0	0	0.4929	54.2457	3.0065	0.0756	34.1996	0
124270.SH	0	0	0	0	0	2019-06-21	Dongfang Jincheng	AA	3	0	0	0	0	0	0	0	0	0	0	1.9022	52.6329	3.408	0.1006	18.2121	0
1280166.IB	0	0	0	0	0	2018-08-28	Dagong	AA	3	1	2	-1	0	0	0	0	0	0	0	0.5378	65.1119	3.2661	0.0542	29.6832	0
152609.SH	1	0	0	0	0	2022-05-25	Dongfang Jincheng	AAA	1	0	0	0	0	0	0	0	0	0	0	2.4469	64.8091	2.6654	0.3157	35.5523	0
152683.SH	1	0	0	1	0	2022-06-28	Chengxin_Moody	AAA	1	0	0	0	0	0	0	0	1	1	0	1.5531	64.9986	2.6623	0.2239	0.0789	0
124440.SH	0	0	0	0	0	2017-06-27	Lianhe_Fitch	AA	3	0	0	0	0	0	0	0	0	0	1	3.6456	45.4417	2.4668	0.4965	38.1073	0
1480521.IB	0	0	0	0	0	2017-06-22	Lianhe_Fitch	AA	3	0	0	0	0	0	0	0	0	0	1	0.7561	58.5914	3.4509	0.3192	80.8631	0
111085.SZ	1	0	0	1	0	2022-06-28	Chengxin_Moody	AA+	2	0	0	0	0	0	0	0	1	1	0	0.9266	51.636	2.0796	1.1497	17.9305	0
2080341.IB	1	0	0	0	0	2022-06-29	Pengyuan	AAA	1	0	0	0	0	0	0	0	0	0	0	1.3776	61.4528	5.1605	0.1122	81.7393	0
1780243.IB	1	1	0	0	0	2022-06-27	Chengxin_Moody	AAA	1	0	0	0	0	0	0	1	0	1	0	1.4806	69.286	5.0134	0.2179	20.0137	0
1880035.IB	1	1	0	0	0	2022-06-21	Chengxin_Moody	AAA	1	0	0	0	0	0	0	1	0	1	0	4.9371	74.9848	0.4966	6.6656	38.9841	0
1680150.IB	1	0	0	0	0	2022-06-29	Shanghai Brilliance	AA	3	0	0	0	0	0	0	1	0	0	0	1.692	42.7876	4.8885	0.0881	29.2503	0
127490.SH	1	0	0	0	0	2022-06-27	Pengyuan	AAA	1	0	0	0	0	0	0	0	0	0	0	1.9581	65.952	1.9449	0.0807	3.7717	0
1680059.IB	1	0	0	0	0	2022-07-29	Dagong	AAA	1	0	0	0	0	0	0	0	1	0	0	1.2125	58.8983	1.963	0.9048	43.4759	0
127375.SH	0	0	0	0	0	2019-06-26	Shanghai Brilliance	AAA	1	0	0	0	0	0	0	0	0	0	0	1.1581	40.7281	2.8204	0.2039	-16.9204	0
0980174.IB	0	0	0	0	0	2016-06-27	Shanghai Brilliance	AA+	2	0	0	0	0	0	0	0	0	0	0	2.7621	61.5332	0.9996	0.7045	1.6711	0
1980131.IB	1	1	0	0	0	2022-06-27	Chengxin_Moody	AA+	2	0	0	0	0	0	0	1	0	1	0	1.0066	49.9793	3.5181	0.1837	101.179	0
1780159.IB	1	0	0	0	0	2022-06-28	Dagong	AA	3	0	0	0	0	0	0	1	0	0	0	1.3309	68.1179	3.8976	0.0919	41.626	0
152976.SH	1	0	0	0	0	2022-06-29	Shanghai Brilliance	AAA	1	0	0	0	0	0	0	1	0	0	0	2.6858	62.0901	3.1055	0.1133	32.523	0
152186.SH	1	0	0	1	0	2022-06-27	Chengxin_Moody	AAA	1	1	1	0	0	0	0	0	1	1	0	2.1965	54.6526	3.4504	0.0714	0.8072	0
1280466.IB	0	0	0	0	0	2019-06-25	Pengyuan	AA	3	0	0	0	0	0	0	0	0	0	0	-1.4683	49.1902	1.0412	616.574	7.0358	0
1980021.IB	1	0	0	0	0	2022-06-24	Dongfang Jincheng	AA	3	0	0	0	0	0	0	0	0	0	0	2.387	49.4303	3.9509	0.0983	5.4468	0
152877.SH	1	1	0	0	0	2022-06-27	Chengxin_Moody	AAA	1	0	0	0	0	0	0	1	0	1	0	1.4806	69.286	5.0134	0.2179	20.0137	0
1280013.IB	0	0	0	0	0	2018-06-22	Dagong	AA+	2	0	0	0	0	0	0	0	0	0	0	1.284	59.4068	4.478	0.0949	92.0461	0
152660.SH	1	0	0	0	0	2022-06-28	Pengyuan	AA+	2	0	0	0	0	0	0	0	0	0	0	2.474	46.9793	7.3827	0.0613	1.6946	0
1580181.IB	1	0	0	0	0	2022-06-27	Chengxin_Moody	AA+	2	0	0	0	0	0	0	0	0	1	0	1.0156	63.9455	3.4297	0.0511	28.9453	0
124232.SH	1	0	0	0	0	2022-06-10	Pengyuan	AA+	2	0	0	0	0	0	0	0	1	0	0	1.4305	54.8091	2.3729	0.0904	-6.3015	0
1480457.IB	1	0	0	0	0	2022-06-29	Dagong	AAA	1	0	0	0	0	0	0	0	1	0	0	2.4273	55.9868	0.2797	94.1882	11.1493	0
1780123.IB	1	0	0	0	0	2022-06-30	Shanghai Brilliance	AAA	1	0	0	0	0	0	0	0	0	0	0	1.9503	48.0256	2.9515	0.0383	-7.4787	0
127180.SH	0	0	0	0	0	2020-06-24	Lianhe_Fitch	AA+	2	0	0	0	0	0	0	0	0	0	1	0.9036	39.2591	6.1651	0.0565	-7.2147	0
1780149.IB	1	0	0	0	0	2022-06-28	Shanghai Brilliance	AA+	2	0	0	0	0	0	0	1	0	0	0	0.219	66.7712	3.7474	0.0925	17.3709	0
139268.SH	1	0	0	0	0	2022-07-12	Pengyuan	AA+	2	0	0	0	0	0	0	0	0	0	0	3.2558	50.8049	3.0067	1.2001	475.859	0
152596.SH	1	0	0	0	0	2022-06-16	Dongfang Jincheng	AAA	1	0	0	0	0	0	0	1	0	0	0	3.1207	52.0549	5.2937	0.0544	8.0114	0
1480114.IB	0	0	0	0	0	2020-07-29	Pengyuan	AA+	2	1	1	-1	0	0	0	0	0	0	0	1.0958	41.775	6.2913	0.0681	-2.0782	0
124650.SH	0	0	0	0	0	2017-12-28	Shanghai Brilliance	AA	3	0	0	0	0	0	0	0	0	0	0	2.8868	48.4843	4.3371	0.213	9.7446	0
1924013.IB	0	0	0	0	0	2019-04-26	Pengyuan	AAA	1	0	0	0	0	0	0	0	0	0	0	-1.7414	76.5259	0.8792	0	0	0
127034.SH	0	0	0	0	0	2021-06-28	Pengyuan	AA	3	1	2	-1	0	0	0	0	0	0	0	0.6164	64.1121	3.7952	0.0584	22.7075	0
2180305.IB	1	0	0	0	0	2022-06-24	Shanghai Brilliance	AA+	2	0	0	0	0	0	0	0	0	0	0	0.4662	59.9619	2.2127	0.1107	48.4895	0
152861.SH	1	1	0	0	0	2022-06-27	Chengxin_Moody	AA+	2	0	0	0	0	0	0	1	0	1	0	2.2941	60.8637	1.7931	0.6226	130.729	0
122766.SH	0	0	0	0	0	2019-06-19	Dagong	AA	3	1	2	-1	0	0	0	0	0	0	0	2.0457	59.2648	2.3931	0.1097	-9.6496	0
152990.SH	1	0	0	0	0	2022-06-01	Dongfang Jincheng	AAA	1	0	0	0	0	0	0	1	0	0	0	3.3004	57.6612	3.0087	0.1332	-10.9338	0
124141.SH	0	0	0	0	0	2019-06-27	Shanghai Brilliance	AA+	2	1	1	-1	0	0	0	0	0	0	0	13.7553	69.5654	1.0697	7.0757	0.6991	0
1680087.IB	0	0	0	0	0	2019-06-22	Dagong	AA	3	0	0	0	0	0	0	0	0	0	0	1.0821	59.4283	2.4211	0.1878	47.6942	0
1280324.IB	0	0	0	0	0	2019-06-26	Chengxin_Moody	AA	3	1	2	-1	0	0	0	0	0	1	0	0.8211	51.2863	6.8253	0	-9.0023	0
2280291.IB	1	1	0	0	0	2022-06-16	Chengxin_Moody	AAA	1	0	0	0	0	0	0	1	0	1	0	2.0465	30.8237	2.8271	0.18	2.6198	0
1880193.IB	1	0	0	0	1	2022-05-25	Lianhe_Fitch	AA+	2	0	0	0	0	0	0	0	1	0	1	1.2636	65.3036	3.9187	0.0895	17.4926	0
1980360.IB	1	0	0	0	0	2022-06-29	Shanghai Brilliance	AA+	2	0	0	0	0	0	0	1	0	0	0	3.2226	62.2285	3.5991	0.175	5.5312	0
1280119.IB	0	0	0	0	0	2018-06-26	Lianhe_Fitch	AAA	1	0	0	0	0	0	0	0	0	0	1	4.7528	67.4056	1.2527	4.8732	4.2316	0
2180008.IB	1	0	0	1	0	2022-06-27	Chengxin_Moody	AA+	2	0	0	0	0	0	0	0	1	1	0	1.9455	41.9176	10.7464	0.1005	10.3975	0
124776.SH	0	0	0	0	0	2019-06-21	Lianhe_Fitch	AAA	1	0	0	0	1	2	1	0	0	0	1	18.4287	88.234	1.226	0.5716	22.7871	0
058029.IB	0	0	0	0	0	2015-07-28	Lianhe_Fitch	AAA	1	0	0	0	0	0	0	0	0	0	1	13.5583	43.9912	1.0485	3.1741	17.9933	0
152016.SH	1	0	0	0	0	2022-06-28	Pengyuan	AA	3	0	0	0	0	0	0	1	0	0	0	0.814	25.3088	5.6138	0.0699	-27.1803	0
2080157.IB	1	0	0	0	0	2022-06-27	Pengyuan	AA+	2	0	0	0	0	0	0	0	0	0	0	0.7071	67.736	5.593	0.0029	-3.9203	0
139152.SH	0	0	0	0	0	2021-06-28	Dagong	AAA	1	0	0	0	0	0	0	0	0	0	0	3.2097	69.3631	1.0968	1.8768	57.0194	0
122606.SH	0	0	0	0	0	2017-05-25	Pengyuan	AA	3	0	0	0	0	0	0	0	0	0	0	0.0668	69.0765	1.3131	2.5491	18.0942	0
2080163.IB	1	0	0	0	0	2022-06-08	Pengyuan	AAA	1	0	0	0	0	0	0	0	0	0	0	2.3969	45.1229	9.1583	0.2356	2.6698	0
127313.SH	0	0	0	0	0	2020-06-24	Lianhe_Fitch	AAA	1	0	0	0	0	0	0	0	0	0	1	0.8491	67.6709	1.5025	0	-80.4708	0
2180297.IB	1	0	0	0	0	2022-06-29	Dagong	AA+	2	0	0	0	0	0	0	1	0	0	0	1.1166	63.9327	1.9344	0.2571	26.1848	0
122603.SH	0	0	0	0	0	2017-06-26	Lianhe_Fitch	AA+	2	0	0	0	0	0	0	0	0	0	1	0.9816	31.8117	8.2304	0	93.2102	0
127731.SH	1	0	0	0	0	2022-08-29	Pengyuan	AA+	2	1	1	-1	0	0	0	0	0	0	0	-0.6133	45.7409	4.5078	0.0906	72.896	0
127470.SH	1	0	0	0	0	2022-06-24	Shanghai Brilliance	AAA	1	0	0	0	0	0	0	0	1	0	0	23.3142	69.9212	1.4868	0.4412	21.9506	0
139466.SH	1	1	0	0	0	2022-06-27	Chengxin_Moody	AAA	1	0	0	0	0	0	0	1	0	1	0	1.4806	69.286	5.0134	0.2179	20.0137	0
1580077.IB	0	0	0	0	0	2021-06-28	Dagong	AA	3	0	0	0	0	0	0	0	0	0	0	1.8641	73.3788	8.9908	0.0352	-10.1012	0
152037.SH	1	0	0	0	0	2022-06-29	Shanghai Brilliance	AAA	1	0	0	0	0	0	0	0	1	0	0	1.4305	54.8091	2.3729	0.0904	-6.3015	0
1280014.IB	0	0	0	0	0	2017-05-17	Lianhe_Fitch	AA+	2	1	1	-1	0	0	0	0	0	0	1	5.09	72.6925	1.9594	0.2937	37.3955	0
152504.SH	1	0	1	0	0	2022-06-23	Lianhe_Fitch	AAA	1	0	0	0	0	0	0	1	0	0	1	5.074	60.6328	1.7673	0.1452	101.605	0
152360.SH	1	0	0	0	0	2022-06-26	Dongfang Jincheng	AAA	1	0	0	0	0	0	0	0	0	0	0	3.3842	64.0179	5.2804	0.0871	10.2772	0
139200.SH	1	0	0	0	1	2022-07-26	Lianhe_Fitch	AA	3	0	0	0	0	0	0	0	1	0	1	0.5087	66.6335	2.0125	0.0494	2.5462	0
2080017.IB	1	0	0	0	0	2022-06-24	Dagong	AA+	2	0	0	0	0	0	0	0	1	0	0	2.0973	61.1429	6.0451	0.0559	19.5012	0
1280131.IB	0	0	0	0	0	2017-06-20	Lianhe_Fitch	AAA	1	0	0	0	0	0	0	0	0	0	1	3.8777	61.2964	1.4883	1.3085	23.5401	0
124744.SH	0	0	0	0	0	2020-06-28	Chengxin_Moody	AA	3	1	2	-1	0	0	0	0	0	1	0	1.519	55.821	4.1453	0.0737	57.134	0
122746.SH	0	0	0	0	0	2018-06-22	Chengxin_Moody	AA	3	0	0	0	0	0	0	0	0	1	0	54.6976	42.1601	1.5418	9.1911	22.5507	0
1480562.IB	0	0	0	0	0	2021-06-29	Pengyuan	AA	3	0	0	0	0	0	0	0	0	0	0	4.2735	62.9409	2.101	0.0789	13.0527	0
127774.SH	1	0	0	0	0	2022-06-23	Dongfang Jincheng	AA+	2	1	1	-1	0	0	0	0	0	0	0	2.1836	73.5856	1.6337	2.7733	264.457	0
078037.IB	1	0	0	0	0	2022-05-26	Chengxin_Moody	AAA	1	0	0	0	0	0	0	0	0	1	0	10.9318	54.1822	0.7151	6.2147	35.4464	0
1580218.IB	1	0	0	0	0	2022-06-24	Pengyuan	AA	3	0	0	0	0	0	0	0	0	0	0	2.1328	46.4324	4.2329	0.0932	117.249	0
1180167.IB	0	0	0	0	0	2016-06-24	Lianhe_Fitch	AAA	1	0	0	0	0	0	0	0	0	0	1	0.1657	56.0195	2.5106	0.1556	-11.1346	0
1524005.IB	0	0	0	0	0	2015-08-20	Dagong	AA+	2	0	0	0	0	0	0	0	0	0	0	0.2442	68.9038	14.3376	0	0	0
2180175.IB	1	0	0	0	0	2022-06-29	Shanghai Brilliance	AA	3	0	0	0	0	0	0	1	0	0	0	2.1425	54.5155	7.9485	0.0932	30.5012	0
152225.SH	0	0	0	0	0	2019-05-22	Pengyuan	AA	3	0	0	0	0	0	0	0	0	0	0	3.1994	38.8968	5.6031	0.1372	-15.2438	0
2180365.IB	1	0	1	0	0	2022-06-17	Lianhe_Fitch	AAA	1	0	0	0	0	0	0	1	0	0	1	1.3331	52.5419	3.5383	0.0513	2.75	0
1980228.IB	1	1	0	0	0	2022-06-27	Chengxin_Moody	AA+	2	0	0	0	0	0	0	1	0	1	0	1.0066	49.9793	3.5181	0.1837	101.179	0
152738.SH	1	0	0	0	0	2022-06-24	Shanghai Brilliance	AAA	1	0	0	0	0	0	0	1	0	0	0	0.8352	52.2675	1.6156	0.6733	22.7427	0
1980249.IB	1	0	0	0	0	2022-06-27	Chengxin_Moody	AAA	1	0	0	0	0	0	0	0	0	1	0	-1.5487	69.8125	1.0992	4.9649	13.8918	0
1980071.IB	1	0	0	0	0	2022-06-20	Pengyuan	AA	3	0	0	0	0	0	0	0	0	0	0	2.0705	54.4006	4.4346	0.0719	10.4241	0
1980147.IB	1	0	0	0	0	2022-06-07	Pengyuan	AA+	2	0	0	0	0	0	0	0	1	0	0	3.0637	43.0477	3.3824	0.0947	10.5629	0
127351.SH	1	0	0	0	0	2022-06-29	Pengyuan	AA	3	0	0	0	0	0	0	0	1	0	0	0.8577	50.6907	3.1896	0.2036	0.5408	0
124139.SH	0	0	0	0	0	2019-06-20	Lianhe_Fitch	AA+	2	0	0	0	0	0	0	0	0	0	1	1.5231	68.0321	2.388	0.1124	-6.7394	0
1980316.IB	1	0	0	0	1	2022-06-21	Lianhe_Fitch	AA+	2	0	0	0	0	0	0	0	1	0	1	0.7544	46.7859	2.4375	0.1292	-23.5001	0
152339.SH	1	0	0	0	0	2022-06-28	Pengyuan	AA+	2	1	1	-1	0	0	0	0	0	0	0	1.0471	59.4535	2.161	0.3787	0.9032	0
2280088.IB	1	0	0	0	0	2022-06-16	Pengyuan	AAA	1	0	0	0	0	0	0	0	0	0	0	0.94	24.0939	11.0438	0.02	3.4207	0
2280240.IB	1	0	0	1	0	2022-05-23	Chengxin_Moody	AA+	2	0	0	0	0	0	0	0	1	1	0	0.9454	63.6569	2.5886	0.1391	2.3367	0
1680165.IB	1	0	0	0	0	2022-06-24	Pengyuan	AA	3	0	0	0	0	0	0	0	1	0	0	1.3425	68.8835	2.2296	0.0292	-6.0801	0
2080061.IB	1	0	0	0	0	2022-06-24	Shanghai Brilliance	AAA	1	0	0	0	0	0	0	1	0	0	0	0.8352	52.2675	1.6156	0.6733	22.7427	0
124008.SH	0	0	0	0	0	2018-06-27	Pengyuan	AA	3	0	0	0	1	6	3	0	0	0	0	0	0	0	0	-27.5751	0
1280183.IB	0	0	0	0	0	2018-06-27	Pengyuan	AA	3	0	0	0	0	0	0	0	0	0	0	1.6748	55.9605	8.7179	0.0651	32.9418	0
124782.SH	0	0	0	0	0	2017-06-23	Dagong	AA	3	0	0	0	0	0	0	0	0	0	0	0.4042	46.7353	4.5861	0.0141	-80.9353	0
078064.IB	0	0	0	0	0	2017-07-26	Lianhe_Fitch	AAA	1	0	0	0	0	0	0	0	0	0	1	1.3003	65.9881	7.3712	0.0042	-0.215	0
184352.SH	1	0	1	0	0	2022-06-08	Lianhe_Fitch	AAA	1	0	0	0	0	0	0	1	0	0	1	1.2958	66.5049	3.8399	0.121	8.9641	0
2280024.IB	1	0	0	0	0	2022-06-22	Dongfang Jincheng	AAA	1	0	0	0	0	0	0	0	1	0	0	2.8043	74.2936	0.4777	7.1214	30.4148	0
1280391.IB	0	0	0	0	0	2020-06-22	Dagong	AA+	2	0	0	0	0	0	0	0	0	0	0	2.5971	49.104	0.8503	0.939	8.3957	0
1080032.IB	0	0	0	0	0	2016-06-28	Lianhe_Fitch	AA+	2	0	0	0	0	0	0	0	0	0	1	3.2084	82.4444	1.5839	0.814	-2.6422	0
098059.IB	0	0	0	0	0	2018-06-26	Lianhe_Fitch	AAA	1	0	0	0	0	0	0	0	0	0	1	5.728	65.6815	0.2635	139.41	-10.1347	0
127062.SH	0	0	0	0	0	2021-06-29	Chengxin_Moody	AA+	2	1	1	-1	0	0	0	0	0	1	0	1.1318	45.8817	5.3783	0.1252	-15.662	0
2080189.IB	1	0	0	1	0	2022-06-17	Chengxin_Moody	AA+	2	0	0	0	0	0	0	0	1	1	0	0.9454	63.6569	2.5886	0.1391	2.3367	0
1480258.IB	0	0	0	0	0	2017-06-26	Dagong	AA	3	0	0	0	0	0	0	0	0	0	0	2.1132	84.295	3.375	0.1176	67.3229	0
1180034.IB	0	0	0	0	0	2017-06-28	Dagong	AA	3	0	0	0	0	0	0	0	0	0	0	1.407	64.6769	2.0001	0.176	-23.0743	0
127588.SH	1	0	0	0	0	2022-06-25	Dagong	AA	3	0	0	0	0	0	0	1	0	0	0	1.3802	65.377	5.7533	0.0333	-8.9405	0
127894.SH	1	1	0	0	0	2022-06-13	Chengxin_Moody	AAA	1	0	0	0	0	0	0	1	0	1	0	2.7017	61.8229	2.982	0.0317	12.2716	0
152240.SH	1	0	0	0	0	2022-05-25	Dongfang Jincheng	AA+	2	1	1	-1	0	0	0	0	0	0	0	1.0595	31.1181	18.6604	0.049	9.0243	0
139276.SH	0	0	0	0	0	2019-06-17	Lianhe_Fitch	AA+	2	0	0	0	0	0	0	0	0	0	1	1.3472	47.3881	7.3562	0.0519	98.0572	0
122646.SH	0	0	0	0	0	2021-06-25	Chengxin_Moody	AAA	1	0	0	0	0	0	0	0	0	1	0	4.5499	68.4363	1.2445	2.387	9.8098	0
1080058.IB	0	0	0	0	0	2019-06-28	Shanghai Brilliance	AA	3	1	2	-1	0	0	0	0	0	0	0	1.1907	55.4631	1.7497	31.4767	2.5189	0
1180019.IB	0	0	0	0	0	2017-06-26	Lianhe_Fitch	AAA	1	0	0	0	0	0	0	0	0	0	1	5.742	77.5803	0.7111	3.3825	27.1906	0
122608.SH	0	0	0	0	0	2019-06-25	Chengxin_Moody	AA	3	0	0	0	0	0	0	0	0	1	0	0.1831	50.5609	2.9522	0.015	-3.7394	0
184152.SH	1	0	0	0	0	2022-06-22	Dagong	AAA	1	0	0	0	0	0	0	1	0	0	0	2.2157	50.2965	2.5169	0.1361	-12.2701	0
111077.SZ	1	0	0	0	1	2022-06-17	Lianhe_Fitch	AAA	1	0	0	0	0	0	0	0	1	0	1	5.1122	62.2932	0.9696	20.5187	54.3403	0
127872.SH	1	0	1	0	0	2022-06-15	Lianhe_Fitch	AAA	1	0	0	0	0	0	0	1	0	0	1	1.8888	47.4277	4.0272	0.169	-0.5382	0
184538.SH	1	0	0	0	0	2022-07-26	Dongfang Jincheng	AAA	1	0	0	0	0	0	0	0	1	0	0	0.7412	68.9678	2.0366	0.3137	43.8854	0
152663.SH	1	1	0	0	0	2022-06-24	Chengxin_Moody	AAA	1	0	0	0	0	0	0	1	0	1	0	11.4684	50.2005	2.0146	2.2905	4.7217	0
068015.BC	1	0	0	1	0	2022-06-22	Chengxin_Moody	AAA	1	0	0	0	0	0	0	0	1	1	0	2.8043	74.2936	0.4777	7.1214	30.4148	0
122988.SH	0	0	0	0	0	2015-06-25	Dagong	AA	3	1	2	-1	0	0	0	0	0	0	0	1.2421	66.7974	1.8451	0.0772	-21.9855	0
1280211.IB	0	0	0	0	0	2018-06-20	Pengyuan	AA	3	0	0	0	0	0	0	0	0	0	0	3.5084	53.9071	3.2557	0.173	22.8629	0
2180058.IB	1	0	0	0	0	2022-06-13	Dagong	AAA	1	0	0	0	0	0	0	1	0	0	0	0.9983	66.3919	2.0211	0.1016	-26.6967	0
2180253.IB	1	1	0	0	0	2022-06-28	Chengxin_Moody	AA+	2	0	0	0	0	0	0	1	0	1	0	2.8691	55.6901	3.0765	0.0742	-1.6022	0
127573.SH	1	0	0	0	0	2022-06-27	Pengyuan	AA+	2	0	0	0	0	0	0	0	0	0	0	3.3236	61.3969	5.7806	0.1187	-22.3313	0
2280333.IB	1	0	0	0	0	2022-07-07	Shanghai Brilliance	AA+	2	0	0	0	0	0	0	0	1	0	0	0.8929	62.8394	3.9265	0.084	23.3153	0
122876.SH	0	0	0	0	0	2017-08-28	Chengxin_Moody	AA+	2	0	0	0	0	0	0	0	0	1	0	0.7505	36.7192	1.5947	0.4882	-8.2383	0
1680252.IB	1	0	0	1	0	2022-06-28	Chengxin_Moody	AAA	1	0	0	0	0	0	0	0	1	1	0	1.715	67.6873	2.5361	0.0559	10.8618	0
2280013.IB	1	0	0	0	0	2022-06-28	Shanghai Brilliance	AA+	2	0	0	0	0	0	0	0	1	0	0	2.0197	66.7826	3.9474	0.1478	-18.6957	0
152096.SH	1	0	0	0	0	2022-06-29	Pengyuan	AA	3	0	0	0	0	0	0	0	0	0	0	1.7483	43.543	1.2539	0.3346	1.4877	0
1480357.IB	0	0	0	0	0	2020-06-24	Chengxin_Moody	AA	3	0	0	0	0	0	0	0	0	1	0	1.5642	47.4887	2.9323	0.319	22.2911	0
124153.SH	0	0	0	0	0	2019-06-19	Dagong	AAA	1	0	0	0	0	0	0	0	0	0	0	3.2391	56.3536	0.2633	20.4354	3.381	0
127080.SH	0	0	0	0	0	2021-06-22	Pengyuan	AA	3	0	0	0	0	0	0	0	0	0	0	1.9346	66.263	2.4929	0.2273	-44.4555	0
127539.SH	0	0	0	0	0	2020-06-29	Pengyuan	AAA	1	0	0	0	0	0	0	0	0	0	0	2.5243	57.8281	3.8496	0.1079	12.4512	0
1780392.IB	1	0	0	0	1	2022-06-24	Lianhe_Fitch	AA+	2	1	1	-1	0	0	0	0	1	0	1	0.8076	68.4273	3.3437	0.074	-3.1	0
1280113.IB	0	0	0	0	0	2018-06-27	Pengyuan	AA	3	1	2	-1	0	0	0	0	0	0	0	1.6254	59.595	4.9019	0.1509	7.3912	0
1680175.IB	1	0	0	0	0	2022-06-24	Pengyuan	AA	3	0	0	0	0	0	0	0	0	0	0	1.3512	33.0109	3.1735	0.2543	-2.0121	0
2280409.IB	1	0	0	0	0	2022-08-03	Chengxin_Moody	AAA	1	0	0	0	0	0	0	0	0	1	0	2.0271	37.4714	3.7214	0.1449	44.1716	0
139186.SH	1	0	0	0	0	2022-06-27	Dagong	AA	3	0	0	0	0	0	0	0	0	0	0	0.8236	56.3815	4.1126	0.0487	27.2246	0
088004.IB	0	0	0	0	0	2014-06-26	Lianhe_Fitch	AAA	1	0	0	0	0	0	0	0	0	0	1	5.2279	56.1004	0.3081	27.0745	2.0747	0
152432.SH	1	1	0	0	0	2022-06-27	Chengxin_Moody	AA+	2	0	0	0	0	0	0	1	0	1	0	0.8798	64.5665	3.2692	0.0876	11.5778	0
1980126.IB	0	0	0	0	0	2021-06-25	Chengxin_Moody	AAA	1	0	0	0	0	0	0	0	0	1	0	7.8987	88.4469	0	0	30.7025	0
1180048.IB	0	0	0	0	0	2017-06-24	Pengyuan	AA	3	0	0	0	0	0	0	0	0	0	0	2.1789	65.8662	2.4849	0.1831	-17.1982	0
1680253.IB	1	0	0	0	0	2022-05-23	Dongfang Jincheng	AA	3	1	2	-1	0	0	0	0	1	0	0	2.6663	55.6619	8.7715	0.0779	-2.2807	0
139381.SH	1	0	0	0	0	2022-06-06	Shanghai Brilliance	AA+	2	1	1	-1	0	0	0	0	0	0	0	1.4207	63.2642	4.358	0.072	19.6658	0
120506.SH	0	0	0	0	0	2019-06-28	Chengxin_Moody	AAA	1	0	0	0	0	0	0	0	0	1	0	2.9019	72.8701	0.4719	15.055	0.1022	0
152638.SH	1	0	0	0	1	2022-06-24	Lianhe_Fitch	AAA	1	0	0	0	0	0	0	0	1	0	1	0.3577	65.6431	1.1508	1.9106	25.3991	0
122554.SH	0	0	0	0	0	2020-06-19	Pengyuan	AA+	2	0	0	0	0	0	0	0	0	0	0	0.8106	69.7249	3.3554	0.056	54.6878	0
127433.SH	1	0	0	1	0	2022-06-28	Chengxin_Moody	AAA	1	0	0	0	0	0	0	0	1	1	0	1.715	67.6873	2.5361	0.0559	10.8618	0
127020.SH	0	0	0	0	0	2021-06-15	Pengyuan	AA	3	0	0	0	0	0	0	0	0	0	0	0.6051	38.6258	4.595	0.0957	8.7568	0
152243.SH	1	0	0	0	0	2022-06-28	Pengyuan	AAA	1	0	0	0	0	0	0	1	0	0	0	1.0219	41.4544	4.058	0.0824	0.2915	0
127411.SH	0	0	0	0	0	2019-06-27	Dagong	AA	3	1	2	-1	0	0	0	0	0	0	0	1.7531	55.8919	2.872	0.9297	35.4238	0
1280283.IB	0	0	0	0	0	2019-06-25	Chengxin_Moody	AA	3	1	2	-1	0	0	0	0	0	1	0	1.5228	64.1197	1.6712	0.2047	-0.3907	0
120512.SH	0	0	0	0	0	2020-05-26	Shanghai Brilliance	AAA	1	0	0	0	0	0	0	0	0	0	0	0.9592	54.8454	1.7709	0.7326	13.1017	0
1180089.IB	0	0	0	0	0	2017-06-29	Chengxin_Moody	AA+	2	1	1	-1	0	0	0	0	0	1	0	0.5666	10.4382	1.9255	0.2429	-38.1179	0
2180230.IB	1	0	0	0	0	2022-06-29	Pengyuan	AA+	2	0	0	0	0	0	0	0	1	0	0	1.0448	61.9471	2.5127	0.1321	12.7157	0
1080141.IB	0	0	0	0	0	2017-06-28	Chengxin_Moody	AAA	1	0	0	0	0	0	0	0	0	1	0	0.0134	70.9482	1.4007	3.666	20.9448	0
152876.SH	1	0	0	0	0	2022-06-29	Pengyuan	AA+	2	0	0	0	0	0	0	1	0	0	0	1.1639	65.8981	2.0103	0.1854	79.1386	0
1680236.IB	1	0	0	0	0	2022-06-17	Pengyuan	AA	3	0	0	0	0	0	0	0	0	0	0	0.5587	70.6674	2.8769	0.0926	-49.2287	0
152612.SH	1	0	0	0	0	2022-06-17	Dagong	AAA	1	0	0	0	0	0	0	0	1	0	0	0.4281	66.5434	0.4015	19.7439	40.022	0
1180141.IB	0	0	0	0	0	2018-06-22	Chengxin_Moody	AA+	2	0	0	0	0	0	0	0	0	1	0	0.7951	58.1412	1.5301	1.2236	-8.5654	0
1080174.IB	0	0	0	0	0	2017-06-28	Shanghai Brilliance	AA	3	1	1	-2	0	0	0	0	0	0	0	10.8364	66.1987	0.9306	0.8046	42.0141	0
2080270.IB	1	0	0	0	0	2022-06-23	Shanghai Brilliance	AAA	1	0	0	0	0	0	0	0	0	0	0	-0.154	69.5226	1.3188	98.0106	12.2988	0
127701.SH	1	0	0	0	0	2022-06-15	Dongfang Jincheng	AAA	1	0	0	0	0	0	0	0	0	0	0	1.4777	62.2056	5.1247	0.1597	44.4354	0
1980036.IB	1	0	0	0	0	2022-06-27	Shanghai Brilliance	AA	3	0	0	0	0	0	0	0	0	0	0	0.8846	22.383	20.833	0.0901	0.2398	0
127293.SH	0	0	0	0	0	2020-06-24	Dagong	AAA	1	0	0	0	0	0	0	0	0	0	0	2.1543	56.2796	0.2407	33.9619	-0.1875	0
2080012.IB	1	0	0	0	0	2022-06-08	Pengyuan	AA+	2	0	0	0	0	0	0	0	0	0	0	2.4612	37.1119	7.8972	0.1418	-38.3507	0
2180154.IB	1	0	0	0	0	2022-06-25	Dongfang Jincheng	AAA	1	0	0	0	0	0	0	0	0	0	0	1.438	64.8098	2.2683	0.1387	11.7292	0
152408.SH	1	0	0	0	0	2022-06-27	Pengyuan	AA	3	0	0	0	0	0	0	0	0	0	0	1.2638	43.1212	3.2205	0.5301	83.6597	0
088068.IB	0	0	0	0	0	2015-06-30	Lianhe_Fitch	AA	3	0	0	0	0	0	0	0	0	0	1	0.4695	62.6786	2.6146	1.4509	-4.8187	0
139102.SH	1	0	0	0	0	2022-06-28	Shanghai Brilliance	AA+	2	0	0	0	0	0	0	1	0	0	0	1.1019	66.4815	1.8274	0.1626	33.8856	0
1880085.IB	1	0	0	0	1	2022-05-25	Lianhe_Fitch	AA+	2	0	0	0	0	0	0	0	1	0	1	1.2636	65.3036	3.9187	0.0895	17.4926	0
184031.SH	1	0	1	0	0	2022-06-01	Lianhe_Fitch	AA+	2	0	0	0	0	0	0	1	0	0	1	1.6208	38.5448	6.8915	0.0606	40.5383	0
1680162.IB	1	0	0	0	0	2022-06-26	Pengyuan	AA	3	1	2	-1	0	0	0	1	0	0	0	1.2799	52.9123	1.614	0.211	68.9612	0
1280355.IB	0	0	0	0	0	2019-07-23	Pengyuan	AA	3	0	0	0	0	0	0	0	0	0	0	2.3251	53.0003	3.562	0.1033	12.2862	0
0980110.IB	0	0	0	0	0	2015-06-19	Lianhe_Fitch	AA	3	1	2	-1	0	0	0	0	0	0	1	15.6296	72.3394	1.4945	0.5053	-18.1103	0
152708.SH	1	0	0	0	0	2022-06-14	Dongfang Jincheng	AA	3	0	0	0	0	0	0	0	1	0	0	0.9707	45.9008	3.2881	0.0411	-15.5581	0
1180028.IB	0	0	0	0	0	2017-06-21	Dagong	AA-	4	0	0	0	0	0	0	0	0	0	0	2.6499	61.6683	5.7198	0.0802	18.0274	0
2080344.IB	1	0	0	0	0	2022-06-27	Chengxin_Moody	AA+	2	0	0	0	0	0	0	0	0	1	0	1.8306	57.6215	1.897	0.2254	21.1091	0
2080135.IB	1	0	0	0	0	2022-06-27	Chengxin_Moody	AA	3	0	0	0	0	0	0	0	0	1	0	2.2501	38.8755	5.5769	0.2092	-20.8844	0
184323.SH	1	0	0	0	0	2022-06-27	Pengyuan	AAA	1	0	0	0	0	0	0	0	1	0	0	1.3609	68.9627	3.0948	0.0943	-26.8297	0
152993.SH	1	1	0	0	0	2022-06-27	Chengxin_Moody	AAA	1	0	0	0	0	0	0	1	0	1	0	1.3598	56.017	2.4236	0.5448	10.2992	0
1180108.IB	0	0	0	0	0	2017-06-22	Chengxin_Moody	AAA	1	0	0	0	0	0	0	0	0	1	0	7.4589	46.6103	2.1011	2.8837	15.7495	0
2280204.IB	1	0	0	0	0	2022-06-01	Chengxin_Moody	AAA	1	0	0	0	0	0	0	0	0	1	0	3.4618	47.6045	1.1111	16.9401	32.8149	0
1280247.IB	0	0	0	0	0	2019-06-27	Chengxin_Moody	AA	3	1	2	-1	0	0	0	0	0	1	0	1.759	60.1783	3.0928	0.1247	6.0615	0
1980311.IB	1	0	0	0	0	2022-06-28	Dagong	AAA	1	0	0	0	0	0	0	0	1	0	0	0.4599	71.6696	2.4238	0.5867	2.1881	0
1680051.IB	1	0	0	0	0	2022-06-28	Pengyuan	AA	3	0	0	0	0	0	0	0	0	0	0	2.7868	52.8476	5.7115	0.0558	21.4466	0
139241.SH	1	0	0	0	0	2022-06-20	Pengyuan	AA+	2	0	0	0	0	0	0	0	0	0	0	0.6164	64.1121	3.7952	0.0584	22.7075	0
1280191.IB	0	0	0	0	0	2018-05-30	Pengyuan	AA+	2	0	0	0	0	0	0	0	0	0	0	1.9066	23.2914	12.7815	0.1051	-6.9786	0
2180275.IB	1	0	0	1	0	2022-06-20	Chengxin_Moody	AAA	1	0	0	0	0	0	0	0	1	1	0	4.3546	35.2734	2.1029	0.2919	56.1543	0
1680122.IB	1	0	0	0	1	2022-06-22	Lianhe_Fitch	AA	3	0	0	0	0	0	0	0	1	0	1	2.0551	57.3093	4.0962	0.2089	7.8207	0
152479.SH	1	0	0	0	0	2022-06-28	Pengyuan	AA+	2	0	0	0	0	0	0	1	0	0	0	2.0784	71.582	1.1605	4.1361	58.2129	0
1680239.IB	1	0	0	0	0	2022-06-15	Pengyuan	AA+	2	0	0	0	0	0	0	0	1	0	0	3.0728	64.9003	5.355	0.4375	44.5425	0
2280157.IB	1	0	0	0	0	2022-06-09	Dongfang Jincheng	AAA	1	0	0	0	0	0	0	0	0	0	0	1.8977	32.5498	7.415	0.1162	135.247	0
1980242.IB	1	0	0	0	0	2022-06-28	Dagong	AAA	1	0	0	0	0	0	0	0	1	0	0	-1.4779	66.8583	2.4746	0.0368	-39.2538	0
1680121.IB	1	0	0	0	0	2022-06-17	Pengyuan	AA+	2	0	0	0	0	0	0	0	0	0	0	0.8332	23.9261	5.3178	0.0569	48.8847	0
1080022.IB	0	0	0	0	0	2019-06-19	Dagong	AAA	1	0	0	0	0	0	0	0	0	0	0	3.2391	56.3536	0.2633	20.4354	3.381	0
1680016.IB	1	0	0	0	0	2022-06-28	Pengyuan	AA+	2	0	0	0	0	0	0	1	0	0	0	2.1054	36.4525	15.0824	0.1132	-1.9401	0
2080187.IB	1	0	0	1	0	2022-06-28	Chengxin_Moody	AAA	1	0	0	0	0	0	0	0	1	1	0	12.4359	59.8501	0.5997	7.9276	30.0746	0
1880186.IB	1	0	0	0	0	2022-06-15	Dongfang Jincheng	AAA	1	0	0	0	0	0	0	0	0	0	0	0.5382	30.745	9.3215	0.0711	9.7512	0
122582.SH	0	0	0	0	0	2018-06-25	Pengyuan	AA	3	1	2	-1	0	0	0	0	0	0	0	2.5603	58.3845	2.4772	0.0723	0.7617	0
139238.SH	1	0	1	0	0	2022-06-20	Lianhe_Fitch	AA+	2	0	0	0	0	0	0	1	0	0	1	1.374	38.1681	3.3074	1926.58	9.2238	0
152395.SH	1	0	0	0	1	2022-06-27	Lianhe_Fitch	AAA	1	0	0	0	0	0	0	0	1	0	1	9.1914	44.4084	1.223	1.48	-8.8566	0
2080343.IB	1	0	0	0	1	2022-06-24	Lianhe_Fitch	AAA	1	0	0	0	0	0	0	0	1	0	1	0.3577	65.6431	1.1508	1.9106	25.3991	0
139139.SH	0	0	0	0	0	2020-06-17	Chengxin_Moody	AAA	1	0	0	0	0	0	0	0	0	1	0	7.2	74.6135	1.4778	0.3593	10.4014	0
2180405.IB	1	0	0	0	0	2022-05-19	Shanghai Brilliance	AAA	1	0	0	0	0	0	0	1	0	0	0	2.2176	62.789	2.6001	0.2003	26.5833	0
127574.SH	1	0	0	0	0	2022-06-25	Dagong	AA+	2	0	0	0	0	0	0	1	0	0	0	1.8663	58.3286	2.297	0.102	-12.9673	0
2080099.IB	1	0	0	1	0	2022-06-28	Chengxin_Moody	AA+	2	0	0	0	0	0	0	0	1	1	0	1.9249	64.8554	2.5014	0.1603	2.9037	0
124675.SH	0	0	0	0	0	2020-06-29	Shanghai Brilliance	AA	3	1	2	-1	0	0	0	0	0	0	0	1.7182	64.0858	2.8194	0.0649	24.4617	0
1880116.IB	1	0	0	0	0	2022-06-22	Pengyuan	AA	3	0	0	0	0	0	0	0	0	0	0	1.7137	43.5204	6.5331	0.0311	-3.2217	0
1380326.IB	0	0	0	0	0	2020-06-19	Shanghai Brilliance	AA	3	0	0	0	0	0	0	0	0	0	0	1.4367	52.9062	8.1296	0.1321	5.1043	0
1680409.IB	1	0	0	0	0	2022-05-23	Dongfang Jincheng	AA	3	0	0	0	0	0	0	1	0	0	0	1.1248	62.3286	2.8542	0.0492	2.209	0
1880260.IB	1	0	0	0	1	2022-06-24	Lianhe_Fitch	AAA	1	0	0	0	0	0	0	0	1	0	1	0.1817	66.9921	1.7777	3.3235	18.5281	0
2224003.IB	1	0	0	0	0	2022-06-19	Dongfang Jincheng	AA	3	0	0	0	0	0	0	0	0	0	0	1.7752	63.1589	3.0098	0.2114	104.873	0
127792.SH	1	0	0	0	0	2022-05-29	Dagong	AAA	1	0	0	0	0	0	0	0	1	0	0	10.5464	61.5866	0.6074	31.2	29.1642	0
139058.SH	1	0	0	0	0	2022-05-30	Pengyuan	AA	3	1	2	-1	0	0	0	0	1	0	0	0.7277	56.4564	9.1275	0.0494	6.4887	0
152417.SH	1	0	0	0	0	2022-06-29	Shanghai Brilliance	AAA	1	0	0	0	0	0	0	1	0	0	0	0.4237	54.6932	0.781	0.2144	2.4356	0
1280347.IB	0	0	0	0	0	2018-06-21	Chengxin_Moody	AA	3	1	2	-1	0	0	0	0	0	1	0	0.1972	26.2144	1.6966	0.1701	-61.2642	0
139465.SH	1	0	0	0	0	2022-06-20	Dongfang Jincheng	AAA	1	0	0	0	0	0	0	0	1	0	0	1.0017	67.9619	1.0483	9.9687	14.4643	0
124143.SH	0	0	0	0	0	2019-06-21	Pengyuan	AA+	2	0	0	0	0	0	0	0	0	0	0	0.4362	68.9713	2.3074	0.2668	53.4029	0
1624043.IB	0	0	0	0	0	2018-10-10	Pengyuan	AA	3	0	0	0	0	0	0	0	0	0	0	6.5298	47.6361	0.8554	1.7945	23.1093	0
120303.SH	1	1	0	0	0	2022-06-28	Chengxin_Moody	AAA	1	0	0	0	0	0	0	1	0	1	0	9.2761	51.9423	0.7392	41.3878	22.0022	0
124265.SH	0	0	0	0	0	2019-06-19	Pengyuan	AA	3	0	0	0	0	0	0	0	0	0	0	1.4335	56.6263	0.3534	0	13.226	0
122959.SH	0	0	0	0	0	2015-06-25	Chengxin_Moody	AA+	2	1	1	-1	0	0	0	0	0	1	0	8.7082	65.7369	1.6879	2.332	16.6978	0
1280251.IB	0	0	0	0	0	2019-06-28	Pengyuan	AA	3	0	0	0	0	0	0	0	0	0	0	0.1966	29.4008	1.7705	4.5201	16.695	0
1280238.IB	0	0	0	0	0	2017-06-28	Chengxin_Moody	AA+	2	0	0	0	0	0	0	0	0	1	0	3.507	57.8133	2.5264	2.4331	46.8328	0
1780299.IB	1	0	0	0	0	2022-06-27	Pengyuan	AAA	1	0	0	0	0	0	0	0	1	0	0	1.8595	49.4622	5.4376	0.0483	28.1223	0
152631.SH	1	0	0	1	0	2022-06-28	Chengxin_Moody	AAA	1	0	0	0	0	0	0	0	1	1	0	1.7383	63.989	3.659	0.0894	63.6719	0
0980180.IB	0	0	0	0	0	2019-05-29	Shanghai Brilliance	AA+	2	0	0	0	0	0	0	0	0	0	0	4.9178	33.4867	0.9951	1.9618	-1.9111	0
2180095.IB	1	0	0	0	0	2022-06-28	Shanghai Brilliance	AA+	2	0	0	0	0	0	0	0	0	0	0	1.7482	55.9473	6.3931	0.0738	47.5149	0
124878.SH	0	0	0	0	0	2021-06-22	Chengxin_Moody	AAA	1	0	0	0	0	0	0	0	0	1	0	2.3769	76.9608	1.8582	0.4438	18.8531	0
122731.SH	0	0	0	0	0	2018-06-29	Shanghai Brilliance	AA+	2	0	0	0	0	0	0	0	0	0	0	0.6188	63.4514	1.7031	1.076	14.2301	0
1824029.IB	0	0	0	0	0	2018-12-24	Pengyuan	AA	3	0	0	0	0	0	0	0	0	0	0	50.0022	87.6271	1.7994	0.4501	277867	0
1480096.IB	0	0	0	0	0	2020-05-27	Pengyuan	AA	3	0	0	0	0	0	0	0	0	0	0	3.3831	65.6709	2.6949	0.1627	8.8312	0
2180145.IB	1	0	0	0	0	2022-06-20	Pengyuan	AAA	1	0	0	0	0	0	0	0	1	0	0	1.0115	66.8208	4.6389	0.0546	-0.2441	0
2180206.IB	1	0	0	0	0	2022-06-27	Pengyuan	AA	3	0	0	0	0	0	0	0	0	0	0	1.1264	39.6911	2.3645	0.1218	0.8184	0
122759.SH	0	0	0	0	0	2018-06-27	Pengyuan	AA+	2	0	0	0	0	0	0	0	0	0	0	8.316	61.7869	0.9046	1.0409	20.6742	0
124989.SH	0	0	0	0	0	2019-08-16	Dagong	AA	3	1	2	-1	0	0	0	0	0	0	0	4.6248	47.7412	1.5234	3.8542	-0.6099	0
124155.SH	0	0	0	0	0	2018-06-27	Dagong	AA	3	0	0	0	0	0	0	0	0	0	0	0.9205	64.6394	5.09	0.0456	-17.4821	0
1280410.IB	0	0	0	0	0	2019-06-28	Shanghai Brilliance	AA	3	1	2	-1	0	0	0	0	0	0	0	0.8776	54.2989	3.7081	0.1823	-11.6879	0
184198.SH	1	0	0	1	0	2022-06-28	Chengxin_Moody	AA+	2	0	0	0	0	0	0	0	1	1	0	0.7734	42.6967	4.2684	0.1887	43.3205	0
124552.SH	0	0	0	0	0	2020-06-02	Pengyuan	AA	3	1	2	-1	0	0	0	0	0	0	0	1.6978	40.0363	4.2768	0.1022	161.906	0
1380147.IB	0	0	0	0	0	2019-06-24	Dagong	AA	3	0	0	0	0	0	0	0	0	0	0	2.4842	56.9074	1.0033	0.288	121.67	0
124249.SH	0	0	0	0	0	2018-06-21	Lianhe_Fitch	AA	3	0	0	0	0	0	0	0	0	0	1	1.3395	27.4718	2.4617	0.0866	-22.4756	0
152892.SH	1	0	0	0	0	2022-05-13	Dongfang Jincheng	AA+	2	0	0	0	0	0	0	1	0	0	0	3.1863	34.519	5.8575	0.1495	-21.8853	0
1380022.IB	0	0	0	0	0	2019-06-25	Dagong	AA+	2	0	0	0	0	0	0	0	0	0	0	1.2353	44.8957	1.5911	0.3875	2.7172	0
2080366.IB	1	0	0	0	0	2022-06-16	Pengyuan	AAA	1	0	0	0	0	0	0	0	0	0	0	0.6519	60.4937	2.6229	0.0309	3.5367	0
152521.SH	1	0	0	1	0	2022-06-28	Chengxin_Moody	AAA	1	0	0	0	0	0	0	0	1	1	0	12.4359	59.8501	0.5997	7.9276	30.0746	0
124921.SH	0	0	0	0	0	2021-06-28	Dongfang Jincheng	AA	3	1	2	-1	0	0	0	0	0	0	0	2.2588	55.1373	4.8087	0.0434	3.9269	0
1880083.IB	1	0	0	0	0	2022-06-08	Dongfang Jincheng	AAA	1	0	0	0	0	0	0	0	1	0	0	3.2944	39.2862	11.4862	0.1271	75.576	0
068009.BC	0	0	0	0	0	2015-06-25	Lianhe_Fitch	AAA	1	0	0	0	0	0	0	0	0	0	1	-9.6929	83.0384	0.6459	13.1079	-12.2452	0
124676.SH	0	0	0	0	0	2020-06-29	Shanghai Brilliance	AA	3	1	2	-1	0	0	0	0	0	0	0	1.9146	54.5766	4.0711	0.1259	12.7874	0
152762.SH	1	0	0	0	0	2022-06-23	Pengyuan	AA+	2	0	0	0	0	0	0	1	0	0	0	0.7769	43.282	4.9438	0.1332	11.873	0
1480113.IB	0	0	0	0	0	2020-06-28	Pengyuan	AA	3	1	2	-1	0	0	0	0	0	0	0	2.5912	65.2585	3.139	0.111	133.247	0
1180149.IB	0	0	0	0	0	2018-06-26	Pengyuan	AAA	1	0	0	0	0	0	0	0	0	0	0	1.629	57.7984	2.4468	0.1992	44.0116	0
122813.SH	0	0	0	0	0	2020-06-19	Lianhe_Fitch	AA	3	1	2	-1	0	0	0	0	0	0	1	0.9049	56.4747	1.3876	87.3698	-5.0736	0
1680043.IB	1	0	0	0	1	2022-06-20	Lianhe_Fitch	AA	3	0	0	0	0	0	0	0	1	0	1	1.1548	61.8219	4.7502	0.0296	-20.723	0
2280075.IB	1	1	0	0	0	2022-06-28	Chengxin_Moody	AA+	2	0	0	0	0	0	0	1	0	1	0	1.4036	58.4273	3.6841	0.1189	-3.7232	0
1980306.IB	1	0	0	1	0	2022-06-27	Chengxin_Moody	AAA	1	0	0	0	0	0	0	0	1	1	0	1.9449	58.9962	2.7805	0.1422	79.1361	0
1780387.IB	1	0	0	0	0	2022-06-27	Pengyuan	AA	3	0	0	0	0	0	0	0	0	0	0	2.4484	53.8433	3.6287	0.1407	5.8407	0
1480154.IB	0	0	0	0	0	2020-06-29	Pengyuan	AA+	2	1	1	-1	0	0	0	0	0	0	0	1.0355	37.4374	3.9386	0.1239	252.267	0
1180150.IB	0	0	0	0	0	2019-06-19	Chengxin_Moody	AA+	2	1	1	-1	0	0	0	0	0	1	0	9.7528	71.6967	1.6365	2.0469	20.1927	0
122537.SH	0	0	0	0	0	2017-06-21	Pengyuan	AA	3	0	0	0	0	0	0	0	0	0	0	2.9646	49.4095	2.3311	0.112	-32.7989	0
1980163.IB	1	0	0	0	0	2022-06-20	Pengyuan	AAA	1	0	0	0	0	0	0	0	0	0	0	6.4359	62.2202	1.7854	0.0533	-52.553	0
1580192.IB	1	0	0	0	0	2022-06-28	Dagong	AA	3	1	2	-1	0	0	0	0	0	0	0	2.2321	68.8097	2.2178	0.418	21.1346	0
184579.SH	1	0	0	0	0	2022-06-30	Shanghai Brilliance	AA+	2	0	0	0	0	0	0	1	0	0	0	1.3876	59.0834	3.6009	0.0957	-20.4165	0
127671.SH	1	0	0	0	1	2022-06-27	Lianhe_Fitch	AAA	1	0	0	0	0	0	0	0	1	0	1	1.8695	61.0821	4.2075	0.093	4.8836	0
098085.IB	0	0	0	0	0	2018-06-21	Chengxin_Moody	AAA	1	0	0	0	0	0	0	0	0	1	0	5.5102	56.6837	0.9865	12.1043	24.6792	0
122741.SH	0	0	0	0	0	2018-06-24	Pengyuan	AA	3	0	0	0	0	0	0	0	0	0	0	1.2158	51.0328	2.7224	0.0527	2.3004	0
1580327.IB	1	0	0	0	0	2022-08-04	Pengyuan	AA+	2	0	0	0	1	3	1	0	0	0	0	1.7489	60.6852	2.1343	0.0701	-5.1605	0
139118.SH	1	0	0	0	0	2022-06-19	Dongfang Jincheng	AA	3	0	0	0	0	0	0	0	0	0	0	1.9426	53.652	3.885	0.0681	-4.3529	0
124895.SH	0	0	0	0	0	2017-06-28	Chengxin_Moody	AA	3	1	2	-1	0	0	0	0	0	1	0	0.7647	33.1884	9.0023	0.075	15.1784	0
152000.SH	1	0	0	0	0	2022-06-20	Lianhe_Fitch	AAA	1	0	0	0	0	0	0	0	0	0	1	0.6779	64.8058	4.7334	1.1589	66.3105	0
139059.SH	1	0	0	0	1	2022-06-21	Lianhe_Fitch	AA+	2	0	0	0	0	0	0	0	1	0	1	1.8715	34.5005	5.4276	0.1864	4.271	0
139028.SH	1	0	0	0	0	2022-06-28	Pengyuan	AA	3	0	0	0	0	0	0	0	1	0	0	2.1878	50.1987	7.6426	0.0834	4.9122	0
1980125.IB	1	0	0	0	0	2022-06-17	Shanghai Brilliance	AAA	1	0	0	0	0	0	0	0	0	0	0	0.9653	56.2968	3.5777	0.104	-12.5654	0
124050.SH	0	0	0	0	0	2018-06-26	Lianhe_Fitch	AA+	2	0	0	0	0	0	0	0	0	0	1	0.1348	57.3912	2.4809	0.1851	-2.6962	0
184549.SH	1	0	0	0	0	2022-07-27	Dongfang Jincheng	AA+	2	0	0	0	0	0	0	1	0	0	0	3.1237	62.6988	2.5906	0.1018	27.7988	0
124066.SH	1	0	0	0	0	2022-06-29	Chengxin_Moody	AA+	2	1	1	-1	0	0	0	0	0	1	0	0.4293	60.0635	6.8549	0.1005	2.7923	0
1280376.IB	0	0	0	0	0	2019-06-26	Dagong	AA	3	0	0	0	0	0	0	0	0	0	0	2.8898	43.1376	2.3372	0.1878	-0.8588	0
127373.SH	1	0	0	0	0	2022-06-27	Pengyuan	AA	3	0	0	0	0	0	0	0	0	0	0	1.1595	53.0218	3.8395	0.2407	29.7544	0
124018.SH	0	0	0	0	0	2018-05-23	Pengyuan	AA	3	1	2	-1	0	0	0	0	0	0	0	1.7878	32.2437	3.3032	0.3307	56.2661	0
184480.SH	1	0	0	0	0	2022-07-08	Dagong	AA+	2	0	0	0	0	0	0	0	0	0	0	1.4391	61.9327	2.6785	0.1044	75.0575	0
152214.SH	1	0	0	0	0	2022-06-29	Shanghai Brilliance	AA+	2	0	0	0	0	0	0	1	0	0	0	3.2226	62.2285	3.5991	0.175	5.5312	0
1780294.IB	1	0	0	0	1	2022-07-28	Lianhe_Fitch	AAA	1	0	0	0	0	0	0	0	1	0	1	20.226	70.6986	1.5004	0	-21.0754	0
1880042.IB	1	0	0	0	0	2022-06-28	Pengyuan	AA+	2	1	1	-1	0	0	0	0	0	0	0	1.4709	55.7582	5.3254	0.0422	-0.1774	0
122698.SH	0	0	0	0	0	2018-06-22	Lianhe_Fitch	AA+	2	1	1	-1	0	0	0	0	0	0	1	2.2467	51.2094	1.7088	0.1874	104.895	0
139344.SH	1	0	0	1	0	2022-06-24	Chengxin_Moody	AA+	2	1	1	-1	0	0	0	0	1	1	0	1.3363	32.331	12.8756	0.0572	-31.0337	0
2080106.IB	1	0	0	0	0	2022-06-29	Shanghai Brilliance	AA	3	0	0	0	0	0	0	1	0	0	0	1.9277	57.2582	2.4114	0.0884	-14.3428	0
1880259.IB	1	0	1	0	0	2022-06-24	Lianhe_Fitch	AA	3	0	0	0	0	0	0	1	0	0	1	2.1356	41.2644	2.2146	0.1225	20.7643	0
139171.SH	1	0	0	0	0	2022-06-16	Pengyuan	AAA	1	0	0	0	0	0	0	0	0	0	0	1.7271	54.5501	2.2885	0.0824	11.5842	0
1380081.IB	0	0	0	0	0	2017-06-29	Chengxin_Moody	AA	3	0	0	0	0	0	0	0	0	1	0	0.7069	46.7954	1.7534	0.1194	-55.7616	0
2180177.IB	1	0	0	0	0	2022-06-28	Chengxin_Moody	AAA	1	0	0	0	0	0	0	0	0	1	0	3.0711	63.8579	5.0712	0.0327	21.3827	0
1280080.IB	0	0	0	0	0	2021-06-29	Chengxin_Moody	AAA	1	0	0	0	0	0	0	0	0	1	0	1.1927	46.2971	1.2466	86.1223	0.7591	0
124298.SH	0	0	0	0	0	2019-06-26	Dagong	AA	3	0	0	0	0	0	0	0	0	0	0	0.6548	62.0275	2.3207	0.1333	45.4371	0
124279.SH	0	0	0	0	0	2017-06-22	Pengyuan	AA	3	0	0	0	0	0	0	0	0	0	0	0.975	27.7354	4.1186	0.0436	-45.3294	0
1580033.IB	0	0	0	0	0	2020-06-24	Lianhe_Fitch	AA+	2	0	0	0	0	0	0	0	0	0	1	7.0371	45.6636	0.8446	10.7503	3.9088	0
124049.SH	0	0	0	0	0	2017-06-26	Pengyuan	AA	3	0	0	0	0	0	0	0	0	0	0	0.8963	45.606	3.1567	0.0398	63.6349	0
124228.SH	1	0	0	0	0	2022-06-24	Dagong	AAA	1	0	0	0	0	0	0	0	1	0	0	5.2667	60.4106	2.0861	0.209	20.2819	0
2080263.IB	1	0	0	0	0	2022-06-28	Shanghai Brilliance	AAA	1	0	0	0	0	0	0	0	1	0	0	0.1375	53.3598	2.5789	0.5318	47.1472	0
1880261.IB	1	0	0	0	0	2022-06-28	Pengyuan	AAA	1	0	0	0	0	0	0	0	1	0	0	0.4281	66.5434	0.4015	19.7439	40.022	0
0980164.IB	0	0	0	0	0	2014-07-28	Dagong	AA	3	0	0	0	0	0	0	0	0	0	0	5.1183	76.3859	0.9397	10.3348	23.693	0
184496.SH	1	0	0	0	0	2022-06-16	Dongfang Jincheng	AAA	1	0	0	0	0	0	0	0	0	0	0	5.1623	49.4701	3.4321	0.3279	5.2882	0
152850.SH	1	0	0	0	0	2022-06-27	Chengxin_Moody	AAA	1	0	0	0	0	0	0	0	0	1	0	2.7473	54.5814	2.661	0.3916	24.2835	0
184098.SH	1	0	0	0	0	2022-06-28	Chengxin_Moody	AAA	1	0	0	0	0	0	0	0	0	1	0	-2.0641	55.5067	1.507	5.9675	26.1299	0
1780330.IB	1	0	0	0	0	2022-06-28	Pengyuan	AAA	1	0	0	0	0	0	0	0	0	0	0	3.5449	40.45	3.5039	0.2056	2.9444	0
1480305.IB	0	0	0	0	0	2020-06-22	Chengxin_Moody	AA	3	0	0	0	0	0	0	0	0	1	0	1.1308	47.6445	2.5836	0.2291	341.667	0
124747.SH	0	0	0	0	0	2020-06-22	Dagong	AA	3	0	0	0	0	0	0	0	0	0	0	0.6726	52.7339	3.4484	0.143	38.0813	0
q20110911.IB	0	0	0	0	0	2020-09-02	Pengyuan	AAA	1	0	0	0	0	0	0	0	0	0	0	2.4162	51.6817	7.0418	0.0948	37.1909	0
1480044.IB	0	0	0	0	0	2017-06-05	Pengyuan	AA	3	0	0	0	0	0	0	0	0	0	0	2.3479	59.7865	3.9818	0.1354	6.4823	0
1880291.IB	1	0	1	0	0	2022-06-29	Lianhe_Fitch	AAA	1	0	0	0	0	0	0	1	0	0	1	1.7653	57.074	1.902	0.6057	41.7126	0
184326.SH	1	0	0	0	0	2022-06-27	Pengyuan	AAA	1	0	0	0	0	0	0	0	1	0	0	1.3609	68.9627	3.0948	0.0943	-26.8297	0
2080129.IB	1	0	1	0	0	2022-06-17	Lianhe_Fitch	AAA	1	0	0	0	0	0	0	1	0	0	1	1.9298	68.2026	0.7438	4.8515	8.3228	0
1280308.IB	0	0	0	0	0	2019-06-05	Shanghai Brilliance	AA	3	1	2	-1	0	0	0	0	0	0	0	1.2165	65.4658	2.4717	0.118	10.9331	0
1780029.IB	1	0	0	0	0	2022-06-28	Pengyuan	AAA	1	0	0	0	0	0	0	0	1	0	0	1.0319	69.1043	1.8961	0.1034	14.9171	0
1880294.IB	1	0	1	0	0	2022-06-10	Lianhe_Fitch	AA+	2	0	0	0	0	0	0	1	0	0	1	2.4007	26.4421	6.3699	0.1125	-24.8184	0
152253.SH	1	0	0	0	1	2022-06-14	Lianhe_Fitch	AAA	1	0	0	0	0	0	0	0	1	0	1	3.7093	86.735	0.4972	2.2475	135.004	0
1780329.IB	1	1	0	0	0	2022-06-28	Chengxin_Moody	AA+	2	0	0	0	0	0	0	1	0	1	0	1.4036	58.4273	3.6841	0.1189	-3.7232	0
152602.SH	1	0	0	0	0	2022-06-20	Dongfang Jincheng	AA+	2	0	0	0	0	0	0	1	0	0	0	2.8153	68.2305	2.3052	0.6266	11.331	0
184584.SH	1	0	0	0	0	2022-03-21	Dongfang Jincheng	AA+	2	0	0	0	0	0	0	0	1	0	0	1.6518	58.396	4.556	0.0611	3.2007	0
152922.SH	1	0	0	0	0	2022-06-29	Chengxin_Moody	AA+	2	0	0	0	0	0	0	0	0	1	0	1.6517	36.5582	3.254	0.1772	28.695	0
1480352.IB	0	0	0	0	0	2020-06-28	Pengyuan	AA+	2	0	0	0	0	0	0	0	0	0	0	1.3359	63.3251	1.4919	1.8491	8.2272	0
139247.SH	1	0	0	0	1	2022-06-24	Lianhe_Fitch	AA	3	0	0	0	0	0	0	0	1	0	1	0.6088	48.0614	2.6366	0.0211	-10.0863	0
124385.SH	0	0	0	0	0	2017-06-22	Pengyuan	AA	3	1	2	-1	0	0	0	0	0	0	0	2.7191	43.0511	3.8951	712.889	-31.4878	0
152195.SH	1	0	0	1	0	2022-06-27	Chengxin_Moody	AA	3	0	0	0	0	0	0	0	1	1	0	2.2844	49.3975	5.21	0.0993	-0.1023	0
1280079.IB	0	0	0	0	0	2017-06-27	Chengxin_Moody	AA	3	0	0	0	0	0	0	0	0	1	0	1.5881	61.2904	6.0448	0.0437	-43.761	0
152987.SH	1	0	1	0	0	2022-06-28	Lianhe_Fitch	AAA	1	0	0	0	0	0	0	1	0	0	1	6.6023	64.8942	1.1433	11.7683	32.1601	0
2180085.IB	1	0	0	0	0	2022-05-19	Shanghai Brilliance	AAA	1	0	0	0	0	0	0	1	0	0	0	2.2176	62.789	2.6001	0.2003	26.5833	0
[truncated: 7,263 more rows]
